# Supplementary material for: Interplay and cooperation between SREBF1 and master transcription factors regulate lipid metabolism and tumor-promoting pathways in squamous cancer
Source: Nat Commun. 2021 Jul 16;12:4362. doi: 10.1038/s41467-021-24656-x (PMC8285542; doi:10.1038/s41467-021-24656-x)
Supplement: Supplementary file 4 — Supplementary Data 1 [file 41467_2021_24656_MOESM4_ESM.xlsx]

## Sheet: Sheet1
The genes positively or negatively correlated with TP63 in SCC.
Positively correlated with TP63 in ESCC	Positively correlated with TP63 in HPV (-) HNSC	Positively correlated with TP63 in LUSC	Negatively correlated with TP63 in ESCC	Negatively correlated with TP63 in HPV (-) HNSC	Negatively correlated with TP63 in LUSC
CYP4F11	ADH7	ADH7	SERPINA5	CST6	FAM107A
AKR1C1	NTS	NMRAL2P	NPM1P25	CASP14	HLA-DQB2
CES1	SOX2	KRT13	RN7SL246P	SAA1	CORO1A
ALDH3A1	ALDH3A1	NTRK2	MICAL1	SAA2-SAA4	LOXL2
NMRAL2P	NTRK2	SPRR1A	MT1P3	CHI3L2	FPR2
CCDC190	CYP4F11	AKR1B10	ZNF415P1	NNMT	NCF4
AKR1C3	UPK1B	UGT1A7	AACSP1	SAA2	SYTL3
ADH7	GPX2	NTS	WTIP	MT2A	SIGLEC14
GPX2	LRRC4	SPRR3	C8orf31	IL32	CCR4
CYP4F3	NMRAL2P	FOXE1	TRAF3IP3	HCST	RARRES2
AKR1B10	FOXE1	GPX2	LCAT	GZMH	TNNC2
AKR1C2	UGT1A7	ALDH3A1	SLC35F2	S100P	LINC01770
NTRK2	TP63	GBP6	INPP5D	TRIML2	CREB3L1
GSTM3	CYCSP6	CYP4F11	SYTL3	MT-TC	FAM184A
UGT1A7	AKR1C1	CALML3	RNA5SP159	MT1E	ATAD3C
FOXE1	P2RY1	CYP4F3	MTND6P3	MUCL1	CYP27C1
GLI2	UGT1A6	TP63	VTRNA2-2P	C1QA	ALOX5AP
SOX2	GSTA1	SPRR2A	TNFRSF10D	CALHM6	RBPMS2
UGT1A6	CYP2S1	DSG3	MIR6753	NKG7	ADTRP
SOST	GLI2	SPRR2E	MYOZ1	CLIC3	C11orf96
SLC7A11	SLC7A11	PKP1	BCL2A1	CXCL10	SMIM6
GPC3	MRAP2	AKR1C2	C4orf47	CXCL11	DNAJC22
SCN9A	AKR1C2	KRT6A	C5AR2	CD3D	CSDC2
TSPAN7	SOX21	SPRR1B	CITED2	RAMP1	IRF8
OSGIN1	GSTA9P	GSTA9P	RNU2-5P	S100A7	DDAH1
DMRT2	SAMD12	AKR1C1	KCP	SPINK6	GFPT2
MRAP2	CCDC190	ADAM23	GRAMD2B	APOE	SLA
GSTA9P	HAS3	CLCA2	ALDH3B1	SNCG	OTULINL
LGI3	PTCSC2	FETUB	ALDH1A3	FBXO2	BCL2A1
PANX2	ODC1	KRT14	PPP1R3B	SDSL	PARM1
CYP2S1	CASC19	KRT6B	ENC1	GZMM	RGS1
AKR1B10P1	TMPRSS11A	MRAP2	ELOVL3	TNNT1	FGB
GLI1	PLA2G4A	GJB6	ROR1	LINC02434	RCN3
CXCL14	MIR2117HG	FGFBP1	SH3TC1	SERPINA1	FCMR
CES1P1	PTPRZ1	DSC3	MIR6124	ISG15	BASP1
NKX1-2	CYP4F3	SOX2	RNU6-758P	CPA4	RASSF2
GSTM2	ARHGEF26	KRT5	MIR30C2	TRBV28	ST3GAL5
CYP26A1	FGFBP2	SOST	SERPINA3	IDO1	MEOX2
FREM2	CLDN8	AKR1C3	ADGRG6	LINC00460	RERG
GCLM	IGF2BP3	SPRR2D	ERRFI1	GMFG	IGHJ1
LINC02561	ABCA13	LINC01133	BIRC3	AIF1	CCDC68
PTCSC2	SOSTDC1	SERPINB13	STRA8	TRBC2	IGKV3-11
ADAM23	PCSK9	C10orf99	KCNN4	LINC01871	KIF21B
CYCSP6	CYP26A1	KRT6C	MT2A	SMOC1	PREX1
TP63	LGI3	DMRT2	KRT7-AS	MT-TT	GEM
MDGA1	AKR1B10	TMPRSS11D	ARHGAP40	APOC1	AQP4
CHODL	AKR1C3	GSTA1	ITGB6	FABP4	GPR183
GBP6	LINC00519	PTPRZ1	ADAM8	HLA-DRB6	KIAA1211
LINC01564	AKR1C7P	FAM83C	GATA3	CXCL2	TNFRSF1B
SAMD12	OTOP3	UPK1B		C4orf48	CTSW
BMP7	RASSF9	TMPRSS11A		C1QB	SLC44A3-AS1
AKR1C7P	CLDN20	RAET1L		USP30-AS1	GJA5
ABCC5	WNK2	CASC19		HLA-DPB1	TMEM200A
TRIM16L	DMRT2	GAST			CD163
GSTM4	ZBED6	DAPL1			HNMT
P2RY1	TNFSF18	FGFBP2			GYPC
NQO1	KRT19	CERS3			MAP1LC3C
CLDN20	NRCAM	CYP26A1			DNAAF3
KRT42P	ZNF770	KRT42P			MFAP4
ZBTB7C	FGFR2	RNU6-140P			PSCA
SRXN1	BMP7	KRT16			PALM3
GCLC	SOX21-AS1	PTCSC2			CTXN1
GJA3	KLHL11	LRRC4			SLC49A3
JAKMIP3	ADAM23	TMPRSS11F			ENPP5
FXYD3	UGT8	LINC00519			ESR1
SLC7A8	SCN9A	PGLYRP3			KIF1A
CABYR	TGM3	KRT15			IGLV2-23
TXNRD1	GBP6	AKR1B10P1			SYT11
ODC1	ABCC5	UGT1A6			STEAP4
HRASLS2	TXNRD1	PTHLH			TRBJ2-2P
LINC00519	KLHL13	PI3			MCEMP1
RPL21P13	MALL	HAS3			PGC
CBR1	GCLC	SPRR2B			SLC44A3
DIRAS2	CES1	KRTDAP			VEGFC
GAST	GDPD2	RHCG			HLA-DPB1
KIAA0319	GPC3	CYP2S1			OLFM4
LINC02006	SMC4	HAP1			C5orf49
B4GALNT1	DNAJC19P5	IL36G			CHST11
PTGR1	ALDH1A1	LCE3D			ARHGDIB
PSPC1P1	FAM83B	CCDC190			CD2
RAB6B	HS6ST2	GSTM3			MT1G
ACKR3	EPCAM	AKR1C7P			P4HA3
PGD	NPR3	CES1			TRBV28
SLC27A2	GPRC5D	BNC1			C1orf162
LMO1	MBOAT1	LCE1F			SERPING1
ME1	CNTNAP2	LINC01752			MIR100HG
ARTN	TMEM246	SCN9A			CIITA
G6PD	SLC7A8	BMP7			PLA2G1B
HAP1	FRRS1	GRHL3			SSTR2
DMRT3	PLA2R1	SOX21			USP30-AS1
NAP1L2	SNORA80B	FST			GLRX
FGFBP1	POMK	FAT2			AXL
LINC02041	PANX2	SOSTDC1			LINC01671
WNT5A-AS1	FOXP2	LINC02561			TEKT2
LRRC38	GRHL3	USH1G			ICAM2
SLC1A4	TCEA1P2	SERPINB5			HBB
CHST1	LINC02561	NKAIN2			IGHD3-9
TMEM116	CRYBG3	OSGIN1			PACSIN1
ABCC1	LINC02031	SBSN			TNFSF8
DZIP1L	SESN3	TSPAN7			JAK3
CCL26	LINC01564	GDA			DRAM1
GSR	OTX1	RAPGEFL1			C7
USH1G	SORL1	LINC02541			EVI2A
TMPRSS4	ATP1B3-AS1	ZBTB7C			PRLR
SDK1	RPS27P16	CDHR1			RNASE1
FAM157A	NPNT	ABCA13			FCGR3B
TMEM37	YWHAZP5	CLDN8			SIDT1
LINC01752	NFE2L2	P2RY1			IGKV1-27
ZNF703	SAMD12-AS1	FZD10			SPIB
C1QTNF12	WNT2B	GPC3			IGKV5-2
KRT31	ABO	SLC7A11			IGLV2-11
SLC47A1	LINC01752	IVL			LCP1
WNT9A	SRXN1	ABCC5			KRT86
DNAJB3	SLC35G1	KRT31			RARRES3
GABRE	GOLIM4	RPTN			MYZAP
MIR944	TPPP	LINC01564			A2M
WNT3A	ZBTB7C	SLC7A8			JCHAIN
ABCC3	DIPK2A	LGI3			METTL7B
KCNS3	LPCAT3	SOX2-OT			FAM172BP
DIPK2A	GSTM3	CA12			TDRKH
PFN2	ADAM17	LINC00668			PDZK1IP1
GPAT3	BCHE	MIR2117HG			LRRC10B
CA12	PLS1	GLI2			CXCL3
DPF1	ECT2	KLK10			PLPPR3
CCDC177	PHLDB2	RGMA			BARX2
WNT5A	TMPRSS4	CYCSP6			SORCS2
TMEM246	GALNT3	EDDM13			IGKV2D-30
EPCAM	RAB11FIP1	FBN2			C1QA
DSC3	ABCC1	SOX15			CXCR3
SLC9A3R1	FREM2	LINC01206			HLA-DRB1
FADS1	TMPRSS11F	LINC01980			ALPK3
WNT2B	EHF	CYP2C18			FDCSP
TENM4	ACAP2	IL36RN			C15orf48
TCF4-AS1	GLI1	DMRT3			PXDN
PC	NFAT5	RASSF9			SLFN11
TBX20	LINC01133	KRT17			IGKV1D-39
FST	AKR1B10P1	TRIM29			GATA6
KLRG2	QRFPR	TGM3			RNASE2
NXPE3	KLF5	TRIM7			IL2RG
PKP1	UGT1A10	SERPINB2			CCL28
DUSP9	SLC12A6	TMPRSS4			C9orf152
MEGF9	TFRC	CNTNAP2			PNMA2
GPC1	IGFBP2	SPRR4			EPHA10
RIMBP2	FSTL4	ANXA10			CLEC4E
SAMD12-AS1	USP34	HR			MMP28
UGT1A2P	HLF	PSPC1P1			CLMP
HR	FAM83C	KLHL13			DDAH2
EPHX1	EPB41L1	TMEM246			IGHV3-33
SLC35G1	COL4A6	GSTA8P			LCK
CARMIL3	PRRC2B	CSTA			LYZ
GSTA7P	GDA	SPRR2G			ARHGAP4
KLF5	GTF2I	KRTAP19-1			ACHE
C21orf91	NRG1	TENM2			C3
PIR	PTGS2	SAMD12-AS1			PTGS2
PTCH1	MIR4664	VSNL1			FCN1
PART1	PTCH1	ZNF750			TENT5B
UGDH	E2F7	GJB5			GZMM
B4GALNT3	CALB1	SLC35G1			EFEMP1
TM4SF1-AS1	ESRG	ARTN			MICAL2
B4GALT4	SLC9A2	WNT5A			GPR132
ALG1L	SLC16A9	S100A2			WSCD1
WNT7B	C1orf226	LY6G6C			VAV3
TFRC	PSPC1P1	TRIM16L			CADPS2
CHST7	WNT9A	DLX5			OR7E47P
SLC4A11	ACKR3	OTOP3			COL14A1
TKT	TET3	PTGR1			CCN1
TMEM44-AS1	MPPED1	TPRG1			FRZB
ABCB6	ICK	NEFL			DDIT4L
HOXA7	FERMT1	WFDC5			AGT
KRTAP4-1	GCLM	SPRR2C			CD3D
SYK	YWHAZP4	CARD18			LONRF3
PGDP1	PGLYRP3	FAM83B			FCGR3A
SRRM3	DIP2B	CACNA1B			CD8A
DMTN	BPIFB1	FGFR2			TRDC
S100A5	ITGA6	TCF4-AS1			SSC5D
COA6-AS1	KLRG2	LINC01932			RCAN2
CACNA2D3	TMPRSS11D	RAB6B			EPSTI1
NAV1	OLFM1	FEZF1-AS1			IFITM2
BCL11B	RAB6B	NDRG4			RGN
OTX1	MAP3K21	CAPNS2			FAM174B
EID3	NKAIN2	SRXN1			VCAM1
ASCL2	REL	GABRE			DPYD
CHRNB4	LRRFIP1P1	CCL26			HLA-DPA1
NMNAT3	STOX2	PITX1			SEZ6L2
RAP1GAP	CHODL	COLGALT2			HABP2
KLHL13	FAM160A1-DT	PCDH19			GNG11
PCYT1A	RNA5SP18	SPRR2F			CCDC8
PRKX	FOXA1	MAGEA11			CITED2
SOX13	GSR	GSTM2			LPCAT1
LRP8	TOP2A	CALB1			ATP2A3
ICK	ITGA2	MIR205HG			BPIFA1
CEP19	SLC16A14	WNT5A-AS1			TGFB2-AS1
RNF168	CA12	CLDN20			ELFN1-AS1
COA6	FAM83D	CCNA1			HLA-DOA
ATP1B3	PAX9	FREM2			PAPSS2
PTDSS1	MATN2	ME1			IGLV2-8
PYCR2	SGPP2	TGM1			ITGB3
SLC15A2	ME1	MPPED1			SEMA3B
WDR66	TSTD2	GSTM1			SH3KBP1
NCEH1	IGSF11	LINC02006			IGLV5-45
FAM83F	PLPPR1	KPRP			SERPINA5
PSMD10P2	ATP11B	CHP2			PRKCQ
RFC4	FBN2	DNAJB3			NKG7
CORO2A	KIF21A	RN7SL399P			GALM
SLCO3A1	POF1B	SAMD12			LY6H
KCNG3	NCEH1	SEMA6D			CST7
ZNF367	GSTM2	DACT2			FBLN5
ECT2	RPL21P13	GCLC			ATP10A
ACAP2	SLC2A1	SLC6A8			NR0B2
BDH1	SMAD1	SLC16A9			IQGAP2
LINC00886	HAP1	POMC			FPR1
MFHAS1	CXCL14	DSG1-AS1			TENT5C
ALDH3A2	CCNK	C6orf15			MIR6772
TMEM14A	WDR72	LINC00626			FBP1
KCNH1	UGDH	ACKR3			PDCD1
RIT1	CASTOR2	SESN3			IGKV4-1
TSKU	SPRR1A	EMILIN3			INSM1
TUFT1	ASAP2	FOXN1			ACOX2
MAPRE3	ANKRD18EP	SLC47A2			BATF2
PPP2R5A	ITPR3	SOX21-AS1			ENC1
LINC01063	NOS1	QRFPR			GABRP
VANGL2	RPL23AP11	CBR1			CAPN6
CEP97	LRP8	ARHGEF26			GGTLC1
ADIRF-AS1	NAP1L2	NPSR1			PPP1R14D
ALG3	PCDHGC3	KLK11			AGR3
TNK2	USP37	CBR3			IGLV9-49
SAPCD2	COL4A5	FAM110C			SULT1C4
GAA	TRIM2	SUSD4			HNF1B
ABHD6	PTPN13	SLC4A11			CLCN4
MCM2	LINC02541	LINC02031			VSIG4
ADPRHL1	KLHL23	KIAA1549L			C4BPB
IMPA2	SLC47A1	SERPINB3			LINC01124
UST	IGSF3	F2RL2			NFE4
ABHD2	CHP2	NR0B1			MOXD1
MAGEF1	MEGF9	OLFM1			CHDH
CASTOR2	UBXN7	S1PR5			CACNG4
SLC25A48	PHC3	KLF5			IGLV3-19
CES1P2	TMTC3	EN1			CFI
TALDO1	B3GALNT2	GPRC5D			EBI3
ABHD4	DST	EPHB6			KCNE4
PRDX1	FRK	KRT24			CARMIL2
STRBP	REEP1	A2ML1			LPXN
TM4SF1	ARL2BP	GPAT3			SERPINB9P1
LINC00365	NDRG4	PLPPR1			IGHV3-53
RAB15	RNF168	ABCC1			SORBS2
TMEM44	KIF14	GCLM			CLIC3
GOLIM4	ATP2B1	ADCY8			CRTAC1
DLG1-AS1	POM121	PPP2R2C			PTGDS
ZNF280C	DLG5	CXCL14			IGKV2-30
RNF217-AS1	FGD6	DLX6			HLA-DMB
	ZC3HAV1L	WNT2B			ST8SIA6-AS1
	SCUBE3	GSTA7P			RSPO4
	RAPGEF5	FEZF1			UCP2
	DSG3	NECTIN1			TPM2
	AADACP1	CHST7			COL4A4
	AGR2	KRT77			ELOVL3
	IPPK	ODC1			NFATC2
	RELL1	DENND2C			XAGE2
	PCDH19	DIRAS2			CD74
	MCTS2P	FXYD3			IGKV1-39
	MFHAS1	PCSK9			GALNT17
	HSPG2	LIVAR			TRBC2
	LRRC8D	DSG1			TUBA1A
	RGMA	ESRG			COTL1
	PIGCP1	WDR72			IRAK3
	STAG1	KCNMB2-AS1			ABCA3
	ITPRID2	C5orf66-AS1			PEG10
	ASPM	IGSF11			FYB1
	MIR3153	COL17A1			GDF10
	ARL13B	SLC2A12			CCR2
	KIAA1671	CHODL			GNA14
	SERINC5	PLA2R1			MT2P1
	RBBP8	LCE3E			BMF
	EP300	TMPRSS11E			SPTLC3
	MTND4P12	TPRXL			APCDD1L
	FAM129A	SLC9A3R1			CHRDL2
	RNF169	ATP12A			APLP1
	ULBP3	BTBD11			ORM2
	CYP2C18	GTF2IRD2P1			AGER
	ATP8B1	JAKMIP3			THEMIS2
	LRRC8E	SLC52A1			LIPG
	ADD3	FRRS1L			COL4A3
	SNORD62B	ADD2			LRRN1
	CERS6	NELL1			CSF3R
	SMC2	ZNF812P			CSF2RA
	DSC3	CNNM1			BMPR1B
		MDGA1			ETS1
		ADCY10			MAMDC2
		CACNA2D3			MYADM
		WDR66			TREM1
		TMPRSS11BNL			HTR1D
		COCH			IGHM
		CCDC177			RHPN2
		LINC02457			BST2
		PAK5			CHRDL1
		ENTPD3			HSPB6
		COL4A6			FAM178B
		TSPAN18			SFTPA1
		ACP7			IGLV2-14
		SCAT8			TGFB2
		FOLH1			COL21A1
		COL7A1			HLA-DRB5
		DNAJC19P5			ZNF667-AS1
		RGS6			HLA-DMA
		BBOX1-AS1			TNFRSF10D
		WNK2			RETN
		ALDH1A1			PAEP
		GJA3			LYPD1
		TMEM158			GPSM3
		LTB4R			SFRP5
		BICD2			ZNF239
		GPR87			FAM189A2
		NRG1			CD69
		CNTN1			CNN3
		STON2			TRBJ2-3
		GPC1			HGF
		PIR			CGN
		POF1B			ALPP
		FAM84A			TMEM92
		PRKX			HLA-DRA
		PCYT1B			MRAS
		JAKMIP2			ZNF702P
		CEL			ADRA1B
		B4GALNT1			PTPRU
		CLEC2L			SLCO2A1
		LINC02012			ATOH8
		LINC01697			GZMH
		NFE2L2			COL22A1
		MYH11			MMP13
		ALG1L			CLIC5
		GJB2			FABP7
		GDPD2			NNMT
		SH3PXD2A-AS1			CT83
		CYB5R2			LINC01436
		LYPD3			LRRC6
		LINC02057			LINC00460
		LINC00392			EREG
		DIPK2A			SCG5
		CABYR			MARCO
		CRCT1			NPTX2
		NRARP			TNS3
		IGFBP2			TRBJ2-7
		RNU6-1161P			ERICH2
		TMEM116			ZNF415
		PAX9			TLE2
		FAM25A			KLHDC7A
		ARHGEF4			GAS2
		AADACP1			ENPP4
		GSTM4			SNAI1
		NUDT11			MGAT4A
		ST6GALNAC2			CYP1B1
		RAB3B			CYP27A1
		NDUFA4L2			SDSL
		KLRG2			SPOCK2
		ANXA8			SPAG4
		CKMT1B			CILP
		HLF			ECHDC3
		LINC01370			ANXA6
		AKR1B15			TIMP1
		SLC2A1			TSPAN4
		SNORA80B			ALOX5
		RPL35AP28			SP6
		NAP1L2			PLN
		NECAB2			RSPO3
		LINC02428			SMTNL2
		HRASLS2			SHISA3
		GPNMB			CALHM6
		PTPRD			EMB
		SFN			NINJ2
		G2E3-AS1			MUC16
		NQO1			WNT6
		PNCK			FIGN
		ALOX12			IRX1
		AADAC			TMEM51
		PART1			TMEM52B
		TFRC			CLDN11
		NAV1			MGP
		LINC00462			CXCR4
		SERPINB12			SLC44A4
		TNS4			ITGB6
		TINCR			ORM1
		KCTD1			KLHDC7B
		PGD			HLA-DRB6
		MAP1B			DLK1
		IGF2BP3			NDNF
		SERPINB11			ARHGAP40
		IL36A			EPHB2
		GPR149			TMEM176B
		DQX1			PTGER2
		ABO			MIA
		TREML3P			MAB21L4
		ATP1B3			CXCL2
		CALML3-AS1			IP6K3
		ATP2B1			PPP1R9A
		LINC01508			SNTB1
		LINC01228			MUC13
		TTC22			CP
		CASC9			MST1R
		TM4SF1-AS1			SH3TC1
		RPL23AP11			IGLC7
		HOXD13			LGI2
		FBXO27			GZMK
		PHLDB2			AFAP1-AS1
		LINC01605			MYCN
		WNT7B			F5
		GJB7			DES
		FOXD1			DNALI1
		RNF168			RHOBTB2
		SLC9A4			CYP2B7P
		BCL11B			ADAMTS16
		AFF2			FGA
		SIPA1L2			TSPAN8
		LINC01010			SFTA1P
		CASP1P2			CCL5
		PANX2			CPAMD8
		TNFSF18			CD8B2
		FERMT1			SLC4A4
		IGSF3			BHMT2
		SH3RF2			GPC6
		CHRM3			ACSF2
		TMTC1			LINC00623
		SNX31			FN1
		PERP			HLA-DPB2
		POU6F2-AS2			CAPN8
		SGK1			TMEM176A
		AHNAK2			CHI3L2
		SLC35F3			ST6GAL1
		IGFL1P1			NFE2
		UST			SLC43A3
		RPL21P13			CXCL10
		OTOP2			KCNK5
		LINC00885			ADORA1
		IGF2BP2			ROR1
		TMEM40			AKAP12
		ARL4D			KCNK3
		TCHH			G0S2
		BCRP9			SPIN4
		DUSP9			SLC6A14
		ALOX12B			KCNMB4
		CKMT1A			L1CAM
		IGFL2-AS1			VEPH1
		DIRC3			GJB1
		GABRR1			SRGN
		WNT3A			ARRB1
		JAG1			IL32
		WASF1			PIFO
		RAB38			ARHGAP29
		RPL12P12			CD8B
		NELL2			TMEM100
		EVPLL			RASGRF1
		GSTA4			IGHD3-3
		LINC00491			AOC1
		SRRM3			CFB
		FAM83F			CRABP2
		KRT74			MISP
		SMO			ICAM1
		TUFT1			ADGRG6
		LPAR3			STRA6
		TMEM117			CXCL13
		KIAA0319			LTB
		LINC01414			HLA-DQA2
		ITGA6			TCIM
		MATN2			CTSE
		SLC9A2			APOE
		WSCD2			ERRFI1
		PSAT1			DNAJC12
		LRRC38			MT1M
		P3H2			SNAP25
		RNU4-89P			KIT
		HS3ST5			CLDN10
		TXNRD1			FRMD5
		MIR6867			RND1
		PIGX			TIMP3
		KRT17P3			KANK4
		FOXL2			HGD
		CNFN			CRIP1
		POLD2P1			CDH2
		LINC00615			DEPP1
		C17orf99			MT1L
		MEGF10			CDC42EP5
		KCNH1-IT1			BIRC3
		RNA5SP442			MT2A
		MTCL1			IGLV3-10
		SLC47A1			BATF
		UGDH			SLC22A31
		PHF24			KIF12
		SLC38A11			SFTA3
		LCE3A			PLIN2
		DCC			TOX3
		C11orf87			PDZD2
		METTL24			TNNC1
		LINC02595			SEMA3E
		SHISA2			AQP5
		HOXD11			SUSD2
		B4GALNT3			WFDC2
		PLD1			FAM107B
		RNU7-20P			TSPAN2
		LINC01234			NAPSA
		NXPH4			KISS1
		CTTNBP2			MUC1
		DIAPH2			OR2I1P
		GLYATL2			CXCL11
		PCYT1A			OLR1
		NMNAT3			CPM
		OTX1			GPRC5A
		STAR			UNC13D
		LHX5			CAPN13
		ATP11B			PLEKHS1
		TP53AIP1			KRT81
		BCHE			CYP4B1
		FMO9P			VASN
		MAPK10			CRACR2B
		ZIC2			KCTD14
		SMIM10L2A			ALDH3B1
		BDH1			SFTPD
		RNF217-AS1			LMO3
		KLK8			TUBB3
		GLI1			ACAA2
		LINC00393			FOXA2
		EN2			COMP
		CLDN1			CLDN6
		2020-12-01			SP5
		CD109			ALDH7A1
		LINC01967			SAMD11
		FZD7			ERP27
		FOXP2			FGG
		ACAP2			RARRES1
		TXN			PTX3
		ITGB8			NKILA
		PRRG4			SFTPB
		SPINK5			NKX2-1
		TSBP1			UBXN10-AS1
		INSYN1			SERPINA1
		ADM			PCP4
		ADRA2B			PON3
		SNAI2			LINC00857
		FSTL4			PKIB
		CES1P1			NLRP2
		IL20RB			SLC16A4
		CEP19			MT1E
		TDH			CAMK2N1
		BDNF			TGM2
		GNGT1			GPR37
		TRIM16			SELENBP1
		KLK13			SYNE4
		NPR3			TMEM139
		LINC00520			PLEKHB1
		PYY2			ME3
		NRN1			C4BPA
		COPZ2			AZGP1
		FAM117B			TESC
		ATP5MC1P6			PMEPA1
		RPL17P11			ANKRD1
		CORO2A			ARL14
		FGFR3			CRIP2
		SH2D5			UBXN10
		MARK1			UBD
		FAM83D			SFTPC
		SOWAHC			ADAM8
		FAM43A			PLEKHF1
		LTB4R2			ACSL5
		VANGL2			PRR15L
		CRYAB			CCNJL
		ETV4			KRT87P
		EFS			PDK4
		TBX18			BMP5
		EMX1			IDO1
		GLTP			PADI2
		HSPA4L			HCAR1
		ADGRV1			TMPRSS3
		RNU6-103P			CRABP1
		KRT1			TMC5
		OR6C70			CXXC5
		LINC01063			RAB17
		GHR			RORC
		B3GNT5			EVA1A
		C16orf74			SLC34A2
		SDK1			VSTM2L
		FOSL1			MT1A
		EPHB3			GATA3
		TRPV4			VWA2
		UCHL1			KCNN4
		PPM1L			TJP3
		UGT1A10			MLPH
		BLMH			FOLR1
		KCNK1			MB
		OVOL1			TMEM125
		LINC00640			HPN
		NOS1			SNCG
		SYNPR-AS1			QPCT
		HRASLS			ICA1
		IL36B			SFTA2
		ST6GAL2			CASP14
		WNT11			PLEKHA6
		SLCO3A1			S100P
		SLC20A2			EFHD1
		MIR6512			CST6
		JUP			GPR39
		SLC9A9			DUSP4
		LYPD6B			RGL3
		WIPF3			SPDEF
		FAM71F1			FBXO2
		KIAA1671			FOXJ1
		XXYLT1			SMPDL3B
		TPPP			CLDN9
		SLC12A6			KRT7-AS
		DGKG			CYP24A1
		SOHLH1			MSLN
		RIT1			CLDN3
		CPA6			SMIM22
		RNF217			QPRT
		COLCA2			GOLT1A
		MAOA			TFPI2
		DIP2B			KRT7
		GJB3
		SDC1
		TPD52L1
		KRT34
		MIR4713HG
		C12orf54
		UGT8
		NECTIN4
		CD9
		DYNLT3
		FAM89A
		HOGA1
		PTN
		TM4SF19
		G6PD
		F2RL1
		KCNH1
		LGALS7
		SLC1A4
		A4GALT
		NPL
		COA6-AS1
		PGBD5
		LINC00871
		FZD10-AS1
		KLF4
		C21orf91
		DST
		HS6ST2
		DYNC1I1
		NPPC
		XG
		PSMD10P2
		TMEM154
		GABRQ
		HBEGF
		SDR9C7
		ARHGEF5
		SNORD93
		OR2A1-AS1
		PLA2G3
		COLCA1
		IRX4
		OR7E62P
		OXGR1
		KRTAP4-1
		DSC2
		LINC01901
		ALDH3A2
		DUOXA1
		GSR
		NDRG1
		CDK5R1
		C1orf226
		SLCO1B3
		B4GALT4
		ZIC5
		PPL
		CORO6
		ZNF703
		FLG-AS1
		LINC01995
		PTH2R
		EPHA7
		ATRNL1
		PARD3-AS1
		GPR50
		LCE1C
		ETNK2
		ARHGEF35
		NIPAL4
		TMPRSS11B
		FGF12
		PLA2G4F
		SAPCD2
		FLG
		C12orf75
		IL22RA1
		FER1L6
		FAM83G
		GABRA3
		ERFE
		LSAMP-AS1
		PITPNM3
		LRP12
		LINC00992
		TENM4
		GAMT
		MFHAS1
		ALOXE3
		CHST2
		AADACL2
		C12orf56
		HSPB1
		UGT1A2P
		MLIP-IT1
		DUX4L9
		HSPB1P1
		ARHGEF34P
		PARD6G
		EGFR
		ABCA12
		RNA5SP111
		PTPRD-AS1
		KIF21A
		MEGF9
		LINC01527
		ARHGEF26-AS1
		LINC00958
		RADX
		FMO6P
		PTPRT
		LINC00942
		PELI2
		CREG2
		ANKRD13B
		SLC22A20P
		LINC02562
		TBL1X
		ARHGAP24
		EVPL
		KCNK2
		KCTD15
		DGKA
		PLCXD2
		IPPK
		MAP3K21
		LRRC8A
		HOXD8
		SPOCK3
		CTSV
		PGAP1
		LEXM
		LAD1
		MCC
		ANKRD2
		MELTF
		ERVMER34-1
		BNIPL
		SLC47A1P2
		ECE2
		COL4A5
		DUSP14
		TTLL12
		TRIM2
		HOXD10
		LINC01589
		FRMD6
		ARHGEF28
		TNC
		PRSS3
		NRCAM
		STOX2
		KLC3
		CARD17
		CYP4F29P
		RNASE10
		PTDSS1
		SMOC2
		PPP2R2B
		KLK12
		TSLP
		FAXC
		LINC02382
		DVL3
		DSP
		SLC25A5P5
		SGPP2
		TMTC3
		SLC16A14
		IRF6
		GOLIM4
		TBC1D2
		LRRC8E
		SIX2
		LAMA3
		FAM131A
		ICK
		RBP7
