# Supplementary material for: Interplay and cooperation between SREBF1 and master transcription factors regulate lipid metabolism and tumor-promoting pathways in squamous cancer
Source: Nat Commun. 2021 Jul 16;12:4362. doi: 10.1038/s41467-021-24656-x (PMC8285542; doi:10.1038/s41467-021-24656-x)
Supplement: Supplementary file 5 — Supplementary Data 2 [file 41467_2021_24656_MOESM5_ESM.xlsx]

## Sheet: Sheet1
4C-Seq using SREBF1 promoter as the bait in TE5 cells
Chromosome	Start position	End position	Number of Reads	RPMs	P value	q value
chr17	17713761	17718761	8184	4568.22	2.7426e-143	1.25693e-139
chr17	17593761	17598761	6779	3792.84	1.38976e-91	3.18462e-88
chr17	17770059	17775059	6351	3556.26	8.13184e-78	1.24227e-74
chr17	17925059	17930059	6109	3422.4	2.26059e-73	2.59008e-70
chr17	17578761	17583761	5727	3210.97	2.46306e-60	2.25764e-57
chr17	17688761	17693761	4884	2743.75	2.15421e-39	1.64546e-36
chr17	17703761	17708761	4427	2490.06	3.17821e-30	2.08082e-27
chr17	17775059	17780059	4194	2360.59	2.7467e-26	1.57352e-23
chr17	17785059	17790059	4135	2327.79	2.46525e-25	1.13586e-22
chr17	17563761	17568761	4120	2319.45	2.47842e-25	1.13586e-22
chr17	17825059	17830059	3823	2154.25	1.38283e-20	5.76137e-18
chr17	17668761	17673761	3800	2141.45	1.10203e-19	4.20885e-17
chr17	17643761	17648761	3691	2080.78	3.84893e-18	1.25997e-15
chr17	17840059	17845059	3630	2046.81	7.26244e-18	2.21892e-15
chr17	17950059	17955059	3569	2012.84	3.39054e-18	1.1953e-15
chr17	17930059	17935059	3514	1982.2	3.64461e-17	1.04395e-14
chr17	17573761	17578761	3373	1903.64	3.33807e-14	8.99903e-12
chr17	17790059	17795059	3082	1741.36	9.98061e-11	2.40743e-08
chr17	17830059	17835059	3042	1719.03	1.66988e-10	3.82653e-08
chr17	17693761	17698761	2758	1560.45	2.26453e-07	4.94207e-05
chr17	17765059	17770059	2650	1500.09	1.45638e-06	0.00030339
chr17	17935059	17940059	2499	1415.64	3.45241e-06	0.000659266
chr17	17780059	17785059	2376	1346.81	0.000138561	0.025401
chr17	22255059	22260059	1895	1077.19	3.41514e-11	8.69532e-09
chr17	22250059	22255059	1375	784.722	2.83749e-06	0.0005654
chr17	17800059	17805059	2269	1286.89	0.000580559	0.102335
chr17	17810059	17815059	2236	1268.41	0.000855355	0.145189
chr17	22260059	22265059	987	565.614	0.00124391	0.203602
chr17	17905059	17910059	2102	1193.31	0.00220513	0.348487
chr17	22245059	22250059	817	469.295	0.00946375	1
chr17	16648761	16653761	646	372.156	0.0144096	1
chr17	17910059	17915059	1902	1081.11	0.0199246	1
chr17	17980059	17985059	1786	1015.97	0.03275	1
chr17	16388761	16393761	541	312.354	0.0404376	1
chr17	17895059	17900059	1835	1043.5	0.0420959	1
chr17	17718761	17723761	1882	1069.89	0.0567787	1
chr17	16583761	16588761	442	255.837	0.0788396	1
chr17	7128761	7133761	532	307.222	0.0807316	1
chr17	17820059	17825059	1798	1022.71	0.0865966	1
chr17	19555059	19560059	548	316.345	0.0971475	1
P values were adjusted for multiple comparisons.
