# Supplementary material for: Interplay and cooperation between SREBF1 and master transcription factors regulate lipid metabolism and tumor-promoting pathways in squamous cancer
Source: Nat Commun. 2021 Jul 16;12:4362. doi: 10.1038/s41467-021-24656-x (PMC8285542; doi:10.1038/s41467-021-24656-x)
Supplement: Supplementary file 6 — Supplementary Data 3 [file 41467_2021_24656_MOESM6_ESM.xlsx]

## Sheet: F65 vs F0 analyzed with p value
510F0_1	510F0_2	510F0_3	510F65_1	510F65_2	510F65_3		LipidMolec	Class	Student's T-test p-value 510F65_510F0	Student's T-test q-value 510F65_510F0	Student's T-test Difference 510F65_510F0	Student's T-test Test statistic 510F65_510F0	Formula	FA	FA Group Key	Counts	Calc Mass	BaseRt
-0.151117	-2.28414	-0.407658	-0.550692	-2.29939	-2.3858		Cer(d17:1/24:0)	Cer	0.425388	0.608678	-0.797653	-0.88659	C41 H81 O3 N1	d17:1/24:0	d41:1	1	635.622	23.314
-2.95141	-3.29597	-3.0626	-3.21501	-8.17311	-3.87432		Cer(d17:1/24:1)	Cer	0.271757	0.475992	-1.98416	-1.27367	C41 H79 O3 N1	d17:1/24:1	d41:2	1	633.606	21.001
0.75597	0.167236	0.185135	-1.7416	-2.09629	-2.56242		PE(20:1/18:1)	PE	0.00117646	0.0294238	-5.02377	-8.25186	C43 H82 O8 N1 P1	20:1/18:1	1 day, 14:02:00	1	771.578	14.245
-3.89104	-2.8256	-3.40413	-1.54663	-1.59981	-1.85529		Cer(d18:0/16:0)	Cer	1.49194e-05	0.00354436	-4.68136	-25.1163	C34 H69 O3 N1	d18:0/16:0	d34:0	1	539.528	16.608
2.78787	2.51407	2.52453	0.943417	0.850519	-7.11684		Cer(d18:0/16:0)	Cer	0.176383	0.358974	-4.38312	-1.63983	C34 H69 O3 N1	d18:0/16:0	d34:0	1	539.528	15.867
1.32458	1.04757	1.15754	-0.387556	-0.302185	-0.516197		PI(18:0/20:2)	PI	0.000788975	0.024022	-3.8047	-9.15871	C47 H87 O13 N0 P1	18:0/20:2	1 day, 14:02:00	1	890.588	14.955
-2.05139	-2.10011	-2.26748	-1.9349	-2.17106	-2.1307		Cer(d18:0/20:0)	Cer	0.568727	0.710226	0.0607681	0.620177	C38 H77 O3 N1	d18:0/20:0	d38:0	1	595.59	20.624
2.48979	2.10958	2.34832	1.97199	1.81544	1.91821		Cer(d18:0/22:0)	Cer	0.0261037	0.105281	-0.414015	-3.44793	C40 H81 O3 N1	d18:0/22:0	d40:0	1	623.622	23.534
1.10748	0.658291	0.810522	0.230299	0.669527	0.565905		Cer(d18:0/24:0)	Cer	0.11885	0.27283	-0.370189	-1.97964	C42 H85 O3 N1	d18:0/24:0	d42:0	1	651.653	23.241
0.318205	-0.170933	0.0394096	-0.304691	-0.731297	-0.288246		Cer(d18:0/24:1)	Cer	0.0678979	0.186272	-0.503639	-2.4843	C42 H83 O3 N1	d18:0/24:1	d42:1	1	649.637	20.593
-14.5396	-5.59629	-6.93558	-9.80824	-5.36576	-8.87232		Cer(d18:0/24:2)	Cer	0.760953	0.844877	1.0084	0.325735	C42 H81 O3 N1	d18:0/24:2	d42:2	1	647.622	21.254
1.64651	1.26438	1.42058	1.10046	1.10935	0.844204		Cer(d18:0/26:0)	Cer	0.0391084	0.132714	-0.425818	-3.02143	C44 H89 O3 N1	d18:0/26:0	d44:0	1	679.684	24.081
-3.4849	-3.8839	-6.27048	-5.73697	-9.0061	-8.36576		Cer(d18:1/14:0)	Cer	0.0758665	0.199709	-3.15652	-2.38149	C32 H63 O3 N1	d18:1/14:0	d32:1	1	509.481	10.568
-0.776468	-0.728928	-0.793549	-0.755581	-3.32193	-0.939926		Cer(d18:1/16:0)	Cer	0.334572	0.536759	-0.906164	-1.09617	C34 H67 O3 N1	d18:1/16:0	d34:1	1	537.512	14.697
-9.25293	-3.12626	-4.21914	-5.52412	-4.99592	-3.89108		Cer(d18:1/20:0)	Cer	0.72707	0.822946	0.729076	0.374457	C38 H75 O3 N1	d18:1/20:0	d38:1	1	593.575	21.901
1.19132	-0.887627	-0.599461	-1.33237	-0.933403	-1.46512		Cer(d18:1/22:0)	Cer	0.162452	0.33902	-1.14504	-1.70994	C40 H79 O3 N1	d18:1/22:0	d40:1	1	621.606	22.869
4.32723	4.04268	4.13245	3.47947	3.26398	3.20361		CL(24:0/18:2/20:0/20:1)	CL	7.86489e-06	0.0033605	-3.30032	-29.4975	C91 H172 O17 P2	24:0/18:2/20:0/20:1	3 days, 10:03:00	1	1599.21	22.069
-3.61557	-0.316397	0.466276	0.0677452	-0.274439	-0.155796		Cer(d18:1/24:1)	Cer	0.456043	0.62639	1.0344	0.824379	C42 H81 O3 N1	d18:1/24:1	d42:2	1	647.622	22.408
1.98531	1.751	1.58496	1.59877	1.59252	1.17622		Cer(d18:1/24:1)	Cer	0.155165	0.328202	-0.317924	-1.74918	C42 H81 O3 N1	d18:1/24:1	d42:2	1	647.622	23.282
2.31927	1.98786	2.20164	1.34941	0.947952	1.02254		Cer(d18:0/14:0)	Cer	0.00122246	0.0297692	-2.50288	-8.16927	C32 H65 O3 N1	d18:0/14:0	d32:0	1	511.496	12.93
0.603443	-0.362282	-0.508245	-1.4374	-1.26349	-0.274439		Cer(d18:1/26:1)	Cer	0.147022	0.316554	-0.902749	-1.79541	C44 H85 O3 N1	d18:1/26:1	d44:2	1	675.653	23.405
-6.02476	-2.62584	-2.81291	-2.57942	-3.29939	-2.58951		Cer(d18:2/22:0)	Cer	0.426315	0.608678	0.998396	0.884657	C40 H77 O3 N1	d18:2/22:0	d40:2	1	619.59	22.09
-1.93506	-1.29399	-1.11548	-1.13667	-1.2338	-9.47874		Cer(d18:2/24:1)	Cer	0.41844	0.604252	-2.50156	-0.901197	C42 H79 O3 N1	d18:2/24:1	d42:3	1	645.606	20.935
-1.33661	-2.66364	-2.8176	-3.53212	-4.19375	-3.83975		Cer(d32:0)	Cer	0.0355782	0.123143	-1.58259	-3.1185	C32 H65 O3 N1	d32:0	d32:0	1	511.496	8.501
-2.45837	-8.81479	-2.47393	-2.74624	-3.34483	-3.55573		CerG1(d14:0)	CerG1	0.556019	0.702791	1.36676	0.641655	C20 H39 O8 N1	d14:0	d14:0	1	421.268	3.668
0.866476	0.41403	0.459835	0.993048	0.786102	0.812214		CerG1(d18:0/22:0)	CerG1	0.146687	0.316268	0.283674	1.79737	C46 H91 O8 N1	d18:0/22:0	d40:0	1	785.674	23.117
2.03154	1.83811	1.96632	2.23914	2.04474	2.19619		CerG1(d18:0/24:0)	CerG1	0.0586669	0.170517	0.214701	2.62215	C48 H95 O8 N1	d18:0/24:0	d42:0	1	813.706	23.537
-2.10753	-1.86176	-1.84445	-1.97252	-2.14069	-1.93557		CerG1(d18:0/26:0)	CerG1	0.500246	0.660646	-0.0783456	-0.740246	C50 H99 O8 N1	d18:0/26:0	d44:0	1	841.737	23.812
0.0444756	-0.226427	-0.508245	0.791414	0.772865	0.772865		DG(18:1/18:1)	DG	0.00354394	0.0391196	-2.3561	-6.15094	C39 H72 O5	18:1/18:1	1 day, 12:02:00	3	620.538	19.549
-2.01872	-2.06596	-3.13095	-3.16439	-3.45263	-2.74837		CerG1(d18:1/16:1)	CerG1	0.160618	0.336091	-0.716587	-1.71964	C40 H75 O8 N1	d18:1/16:1	d34:2	1	697.549	11.872
0.0901184	-0.500822	-0.489428	0.408085	0.43758	0.454258		CerG1(d18:1/22:0)	CerG1	0.019952	0.088986	0.733351	3.74972	C46 H89 O8 N1	d18:1/22:0	d40:1	1	783.659	22.575
2.07632	2.03778	2.03292	2.74458	2.57737	2.46664		PC(22:1/14:1)	PC	0.00156465	0.0334579	-2.24707	-7.65542	C44 H84 O8 N1 P1	22:1/14:1	1 day, 12:02:00	1	785.593	24.963
-2.13061	-1.87649	-2.36702	-1.66922	-1.86767	-1.62411		CerG1(d18:1/26:0)	CerG1	0.0650436	0.180343	0.40437	2.52451	C50 H97 O8 N1	d18:1/26:0	d44:1	1	839.721	23.706
-0.0596676	-0.200727	-0.204744	-1.32193	-1.99773	-1.3681		So(d18:1)	So	0.000152684	0.0125442	-2.08169	-13.9608	C18 H37 O2 N1	d18:1	d18:1	1	299.282	2.903
-2.81428	-3.27827	-2.92139	-3.01114	-2.47772	-2.17106		CerG1(d18:2/24:1)	CerG1	0.185593	0.369468	0.451337	1.59659	C48 H89 O8 N1	d18:2/24:1	d42:3	1	807.659	18.177
-2.58496	-2.13509	-3.40413	-1.60452	-1.40975	-1.39772		CerG2(d18:0/16:0)	CerG2	0.0305547	0.112684	1.2374	3.27812	C46 H89 O13 N1	d18:0/16:0	d34:0	1	863.633	12.544
-5.37331	-2.57693	-5.08879	-7.6328	-9.80472	-9.27499		CerG2(d18:0/20:0)	CerG2	0.0144744	0.0752762	-4.55783	-4.13165	C50 H97 O13 N1	d18:0/20:0	d38:0	1	919.696	18.798
-0.384369	-1.32394	-1.11548	-0.498806	-1.75987	-0.781183		CerG2(d18:0/22:0)	CerG2	0.887198	0.925746	-0.0720221	-0.151117	C52 H101 O13 N1	d18:0/22:0	d40:0	1	947.727	22.595
-1.21444	0.374165	0.29414	-0.260817	-0.316259	-0.220501		CerG2(d18:0/24:0)	CerG2	0.879182	0.919842	-0.0838127	-0.161969	C54 H105 O13 N1	d18:0/24:0	d42:0	1	975.759	23.336
-9.00074	-0.628948	-0.381399	-0.660423	-0.496832	-1.04383		CerG2(d18:0/24:1)	CerG2	0.410791	0.596733	2.60334	0.91751	C54 H103 O13 N1	d18:0/24:1	d42:1	1	973.743	21.414
-1.03496	-1.12187	-1.21501	-0.558844	-0.759867	-1.27169		CerG2(d18:1/16:0)	CerG2	0.299057	0.504679	0.26048	1.19225	C46 H87 O13 N1	d18:1/16:0	d34:1	1	861.618	11.566
-1.4701	-1.49513	-1.57611	-1.03368	-1.13319	-1.04617		So(d18:0)	So	0.000356814	0.0192064	-2.01589	-11.2404	C18 H39 O2 N1	d18:0	d18:0	1	301.298	3.465
1.71285	0.632528	0.542925	0.964897	1.382	0.805731		CerG2(d18:1/24:0)	CerG2	0.841625	0.894334	0.0881074	0.213161	C54 H103 O13 N1	d18:1/24:0	d42:1	1	973.743	23.178
-0.236185	-0.0533638	-0.372751	-0.378511	-0.247219	0.0557098		CerG2(d18:1/24:1)	CerG2	0.855491	0.903296	0.0307598	0.19419	C54 H101 O13 N1	d18:1/24:1	d42:2	1	971.727	20.074
-6.12318	-7.2268	-3.54988	-2.30812	-2.59637	-3.02521		CerG2(d18:2/24:0)	CerG2	0.0543196	0.165288	2.99006	2.69599	C54 H101 O13 N1	d18:2/24:0	d42:2	1	971.727	21.082
-2.31662	-2.50654	-2.64386	-2.02237	-2.06744	-1.89699		CerG2GNAc1(d34:1)	CerG2GNAc1	0.0101754	0.063642	0.493408	4.58105	C54 H100 O18 N2	d34:1	d34:1	1	1064.7	10.701
-0.83688	-1.57093	-1.67896	-1.41874	-1.32193	-1.31343		CerG2GNAc1(d42:1)	CerG2GNAc1	0.969392	0.984574	0.0108871	0.0408248	C62 H116 O18 N2	d42:1	d42:1	1	1176.82	22.824
-1.6172	-2.06596	-2.35561	-2	-2.20732	-2.05795		CerG2GNAc1(d42:2)	CerG2GNAc1	0.752502	0.83904	-0.0754986	-0.337794	C62 H114 O18 N2	d42:2	d42:2	1	1174.81	18.811
-1.21444	-2.13509	-2.17437	-1.42991	-1.70699	-1.43103		CerG3(d17:1/24:0)	CerG3	0.384859	0.577187	0.318658	0.974794	C59 H111 O18 N1	d17:1/24:0	d41:1	1	1121.78	21.832
0.438753	0.211412	-0.00667381	0.253757	0.24972	0.066597		CerG3(d18:0/16:0)	CerG3	0.872106	0.916122	-0.0244726	-0.171569	C52 H99 O18 N1	d18:0/16:0	d34:0	1	1025.69	11.96
-0.794788	-1.04502	-1.05889	-1.51457	-1.37692	-1.4341		CerG3(d18:0/20:0)	CerG3	0.00735868	0.0541835	-0.475628	-5.02513	C56 H107 O18 N1	d18:0/20:0	d38:0	1	1081.75	18.16
-0.14817	0.244104	0.450121	0.0677452	0.077404	0.0447388		CerG3(d18:0/22:0)	CerG3	0.536378	0.687427	-0.118722	-0.67553	C58 H111 O18 N1	d18:0/22:0	d40:0	1	1109.78	21.555
-5.63855	-2.74235	-2.84764	-3.73512	-4.13669	-3.49043		CerG3(d18:0/22:1)	CerG3	0.965446	0.984261	-0.0445652	-0.0460923	C58 H109 O18 N1	d18:0/22:1	d40:1	1	1107.76	17.279
2.35606	1.87703	1.79141	1.20645	1.39069	1.32873		CerG3(d18:0/24:0)	CerG3	0.0190195	0.0863064	-0.699545	-3.80513	C60 H115 O18 N1	d18:0/24:0	d42:0	1	1137.81	23.235
1.90955	1.48197	1.51679	1.15754	1.17119	1.33774		CerG3(d18:0/24:1)	CerG3	0.0497483	0.155938	-0.413945	-2.78138	C60 H113 O18 N1	d18:0/24:1	d42:1	2	1135.8	20.478
-1.14229	-1.407	-1.28901	-3.12755	-2.32193	-2.09629		CerG3(d18:0/26:0)	CerG3	0.0185346	0.0853313	-1.23582	-3.83526	C62 H119 O18 N1	d18:0/26:0	d44:0	1	1165.84	23.554
-8.11395	-2.63833	-1.07283	-1.72316	-2.26622	-1.6849		CerG3(d18:0/26:1)	CerG3	0.392832	0.582388	2.05028	0.956842	C62 H117 O18 N1	d18:0/26:1	d44:1	1	1163.83	23.235
-4.11212	-4.14041	-4.17437	-4.24363	-4.34252	-4.37988		CerG3(d18:1/14:0)	CerG3	0.0155659	0.0787949	-0.179712	-4.04296	C50 H93 O18 N1	d18:1/14:0	d32:1	1	995.639	8.831
1.77628	1.593	1.46949	1.7047	1.88783	1.90916		CerG3(d18:1/16:0)	CerG3	0.115529	0.269592	0.220977	2.00445	C52 H97 O18 N1	d18:1/16:0	d34:1	1	1023.67	10.932
-1.77192	-2.19841	-2.23577	-2.90343	-3.16087	-2.28271		CerG3(d18:1/16:0+O)	CerG3	0.0761626	0.200151	-0.713629	-2.37791	C52 H97 O19 N1	d18:1/16:0+O	d34:1+O	1	1039.67	10.421
-2.54255	-1.12626	-0.832542	-1.66042	-5.02892	-1.24992		CerG3(d18:1/20:0)	CerG3	0.430541	0.608764	-1.14597	-0.875883	C56 H105 O18 N1	d18:1/20:0	d38:1	1	1079.73	16.745
1.04448	0.957054	0.758993	0.936186	0.825096	0.825096		CerG3(d18:1/22:0)	CerG3	0.563179	0.706665	-0.0580482	-0.629513	C58 H109 O18 N1	d18:1/22:0	d40:1	1	1107.76	20.064
2.81455	2.66784	2.87548	2.88264	2.95676	2.39502		CerG3(d18:1/24:0)	CerG3	0.836328	0.894092	-0.0411466	-0.220433	C60 H113 O18 N1	d18:1/24:0	d42:1	1	1135.8	22.944
2.59027	2.40035	2.20164	1.59418	2.18624	2.21099		CerG3(d18:1/24:1)	CerG3	0.157774	0.332368	-0.400283	-1.73491	C60 H111 O18 N1	d18:1/24:1	d42:2	1	1133.78	19.087
-0.650179	-1.90639	-1.98674	-1.86755	-1.91829	-1.74837		CerG3(d18:1/26:1)	CerG3	0.490578	0.653407	-0.330302	-0.758144	C62 H115 O18 N1	d18:1/26:1	d44:2	1	1161.81	22.435
-2.65018	-3.11924	-2.94	-2.74624	-2.14571	-2.42187		CerG3(d18:2/16:0)	CerG3	0.102951	0.247485	0.465203	2.10602	C52 H95 O18 N1	d18:2/16:0	d34:2	1	1021.65	8.952
-1.83688	-2.84429	-4.26108	-4.14954	-1.55573	-1.67399		CerG3(d18:2/22:0)	CerG3	0.660374	0.773326	0.521001	0.473756	C58 H107 O18 N1	d18:2/22:0	d40:2	1	1105.75	16.866
-0.0541401	-2.46145	-0.63349	-0.376709	-0.302185	-0.260765		CerG3(d18:2/24:0)	CerG3	0.367878	0.562998	0.736473	1.01413	C60 H111 O18 N1	d18:2/24:0	d42:2	1	1133.78	20.14
-1.51495	-0.929228	-1.22017	-1.1675	-1.21522	-3.82197		CerG3(d18:2/24:1)	CerG3	0.396765	0.583742	-0.846777	-0.9481	C60 H109 O18 N1	d18:2/24:1	d42:3	1	1131.76	15.957
3.49921	3.2852	3.36995	3.00173	2.6075	2.42071		Co(Q10)	Co	0.0177444	0.0836827	-0.708139	-3.88642	C59 H90 O4	Q10	Q10	1	862.684	23.861
2.48505	2.13732	2.28141	1.17608	-0.18133	-0.11832		DG(16:0/18:1)	DG	0.0114369	0.0687815	-2.00912	-4.42832	C37 H70 O5	16:0/18:1	1 day, 10:01:00	2	594.522	20.007
-1.83688	-2.18003	-2.09637	-2.04509	-2.33333	-2.33333		DG(16:0/24:1)	DG	0.230248	0.42941	-0.199492	-1.41404	C43 H82 O5	16:0/24:1	1 day, 16:01:00	1	678.616	23.802
-3.85984	-4.67646	-5.18241	-6.87506	-5.24022	-4.79649		DG(16:1/18:1)	DG	0.223833	0.421985	-1.06436	-1.43793	C37 H68 O5	16:1/18:1	1 day, 10:02:00	1	592.507	16.512
0.77006	1.42307	1.44524	0.899473	0.315096	0.022543		DG(18:0/18:1)	DG	0.0780652	0.202425	-0.80042	-2.35527	C39 H74 O5	18:0/18:1	1 day, 12:01:00	2	622.554	23.008
-1.73608	-2.34426	-1.9349	-3.30812	-3.70328	-3.63819		PC(16:0e/16:0)	PC	0.00102375	0.0270861	-1.93372	-8.55766	C40 H82 O7 N1 P1	16:0e/16:0	32:0e	1	719.583	17.822
-0.545649	-2.10878	-1.42543	-1.22795	-1.28547	-1.53912		DG(18:0/20:1)	DG	0.985236	0.990312	0.00910314	0.0196863	C41 H78 O5	18:0/20:1	1 day, 14:01:00	1	650.585	23.512
-4.41805	-3.62832	-2.84764	-2.35703	-3.39175	-2.49043		DG(18:0/20:3)	DG	0.187807	0.372306	0.884933	1.58653	C41 H74 O5	18:0/20:3	1 day, 14:03:00	2	646.554	21.368
-4.25699	-3.98557	-3.15447	-3.81291	-4.881	-4.52402		DG(18:0/20:3)	DG	0.254551	0.45516	-0.606968	-1.32912	C41 H74 O5	18:0/20:3	1 day, 14:03:00	1	646.554	22.433
-6.35362	-2.407	-1.76687	-2.17062	-2.54243	-2.36225		DG(18:0/22:4)	DG	0.468464	0.633685	1.15073	0.800122	C43 H76 O5	18:0/22:4	1 day, 16:04:00	3	672.569	22.15
-5.48787	-2.87058	-4.41829	-4.67187	-3.74076	-5.11684		DG(18:1/18:1)	DG	0.785257	0.860805	-0.250907	-0.291365	C39 H72 O5	18:1/18:1	1 day, 12:02:00	1	620.538	7.45
-9.8882	-4.67646	-5.01517	-4.76687	-4.7499	-4.62411		DG(18:1/18:1)	DG	0.342323	0.542504	1.81298	1.07644	C39 H72 O5	18:1/18:1	1 day, 12:02:00	1	620.538	8.957
2.58585	2.09078	2.38277	0.665884	-0.130705	-0.544085		PC(17:4/17:0)	PC	0.00094506	0.0258814	-1.92778	-8.73823	C42 H76 O8 N1 P1	17:4/17:0	1 day, 10:04:00	1	753.531	12.668
-0.870489	-1.15739	-1.00891	-2.04509	-1.88855	-1.93557		LPC(32:0)	LPC	8.61114e-06	0.0033605	-1.85182	-28.8339	C40 H82 O7 N1 P1	1 day, 8:00:00	1 day, 8:00:00	1	719.583	16.327
-0.950382	-1.8839	-1.50509	-1.00278	-1.50004	-1.25262		DG(18:1/24:0)	DG	0.56019	0.705207	0.194646	0.634569	C45 H86 O5	18:1/24:0	1 day, 18:01:00	1	706.648	24.054
-0.767395	-0.81848	-0.654297	-1.61298	-1.39473	-1.50971		PG(18:1/18:1)	PG	7.41225e-05	0.00974532	-1.79704	-16.7685	C42 H79 O10 N0 P1	18:1/18:1	1 day, 12:02:00	3	774.541	10.302
0.712854	1.61947	1.59234	-0.142784	-0.953062	-1.02521		DG(20:1/18:1)	DG	0.00800678	0.0569191	-2.01524	-4.90646	C41 H76 O5	20:1/18:1	1 day, 14:02:00	2	648.569	22.756
-1.98678	-2.9323	-3.01697	-2.17688	-2.3681	-2.26622		DG(26:0/18:1)	DG	0.325424	0.528909	0.374949	1.11998	C47 H90 O5	26:0/18:1	1 day, 20:01:00	1	734.679	24.28
-1.6172	-1.79732	-2.01338	-1.51457	-1.44025	-1.87598		DG(26:0e)	DG	0.323037	0.527414	0.199031	1.1263	C29 H58 O4	26:0e	26:0e	1	470.433	24.04
-0.455452	-1.0326	-0.905504	-1.34289	-1.0229	-1.37988		DG(26:1/18:1)	DG	0.0967856	0.236066	-0.450701	-2.16095	C47 H88 O5	26:1/18:1	1 day, 20:02:00	1	732.663	23.987
-2.54876	-3.26078	-3.48383	-2.32193	-2.26622	-2.68126		DG(26:1p)	DG	0.0955232	0.234452	0.674653	2.17268	C29 H54 O4	26:1p	26:1p	1	466.402	24.074
-4.67882	-3.75318	-4.18644	-2.64733	-2.66676	-2.47772		PE(37:1p)	PE	0.00413421	0.0419058	-1.69583	-5.89791	C42 H82 O7 N1 P1	37:1p	37:1p	1	743.583	15.404
1.82208	1.46747	0.966318	1.49432	0.43758	1.27341		DG(28:0e)	DG	0.437487	0.614687	-0.350187	-0.861617	C31 H62 O4	28:0e	28:0e	1	498.465	24.251
-1.30345	-2.04087	-2.28901	-3.152	-3.08179	-3.2338		DG(28:1e)	DG	0.0129337	0.0718989	-1.27809	-4.2716	C31 H60 O4	28:1e	28:1e	1	496.449	24.027
0.309654	-1.21703	-0.700439	-0.489037	-0.610174	-0.46199		DG(28:1p)	DG	0.974146	0.986149	0.0155379	0.0344801	C31 H58 O4	28:1p	28:1p	1	494.433	24.286
-1.39831	-2.78338	-1.99557	-2.37851	-3.35642	-2.20209		DG(29:0e)	DG	0.337088	0.539133	-0.586589	-1.08972	C32 H64 O4	29:0e	29:0e	1	512.481	24.409
-4.86758	-6.44995	-6.65948	-12.8082	-5.78705	-5.89108		DG(29:1)	DG	0.4155	0.601108	-2.16979	-0.907437	C32 H60 O5	1 day, 5:01:00	1 day, 5:01:00	1	524.444	19.709
-6.16071	1.54547	1.42884	0.775295	1.22563	1.2687		DG(30:0e)	DG	0.446949	0.621968	2.15201	0.842475	C33 H66 O4	30:0e	30:0e	1	526.496	12.184
4.23147	3.86048	4.10692	3.46698	3.8251	3.9771		DG(30:0e)	DG	0.17175	0.352766	-0.309898	-1.66248	C33 H66 O4	30:0e	30:0e	1	526.496	24.463
2.40705	1.99293	2.14756	1.37102	1.20607	1.19122		PS(55:4)	PS	0.00306909	0.0374497	-1.68668	-6.39541	C61 H112 O10 N1 P1	2 days, 7:04:00	2 days, 7:04:00	1	1049.8	23.474
-1.79019	-2.62584	-2.76687	-2.13362	-2.3681	-2.01141		DG(30:1e)	DG	0.526562	0.682387	0.223254	0.692791	C33 H64 O4	30:1e	30:1e	1	524.481	7.812
-2.54255	-2.589	-2.76536	-2.77444	-2.63113	-2.7107		DG(30:1e)	DG	0.409858	0.596733	-0.0731233	-0.919517	C33 H64 O4	30:1e	30:1e	1	524.481	9.914
2.39194	1.97254	2.1375	1.37102	1.20114	0.315096		DG(30:1e)	DG	0.0260773	0.105281	-1.20491	-3.44904	C33 H64 O4	30:1e	30:1e	1	524.481	24.256
-3.28262	-3.96339	-3.74141	-4.33027	-5.07795	-4.37751		DG(30:1e)	DG	0.041132	0.13858	-0.932773	-2.9703	C33 H64 O4	30:1e	30:1e	1	524.481	26.503
-0.101814	-0.113129	-0.410604	0.621489	1.02812	1.13026		Cer(d18:0/18:0)	Cer	0.00010079	0.0107621	-1.57854	-15.5131	C36 H73 O3 N1	d18:0/18:0	d36:0	1	567.559	19.718
2.33515	1.97766	1.42058	1.53318	1.60003	1.43758		DG(30:1p)	DG	0.224876	0.423439	-0.387534	-1.434	C33 H62 O4	30:1p	30:1p	1	522.465	24.514
-4.81428	-3.75318	-4.32637	-2.64733	-2.6524	-2.47772		LPC(38:5)	LPC	0.0058612	0.0471615	-1.56141	-5.35621	C46 H84 O7 N1 P1	1 day, 14:05:00	1 day, 14:05:00	1	793.598	12.929
-1.52257	-2.29399	-1.86048	-2.79355	-2.58269	-1.19427		DG(31:1e)	DG	0.616353	0.742663	-0.297825	-0.542392	C34 H66 O4	31:1e	31:1e	1	538.496	24.329
-9.22722	-4.35866	-4.3762	-3.85044	-2.68126	-2.5759		DG(31:1p)	DG	0.152025	0.322871	2.9515	1.7667	C34 H64 O4	31:1p	31:1p	1	536.481	10.788
-1.39831	-2.78338	-1.46165	-2.37851	-3.35642	-1.82277		DG(31:2p)	DG	0.372638	0.567501	-0.638121	-1.00295	C34 H62 O4	31:2p	31:2p	1	534.465	24.297
1.60344	0.803896	1.02203	0	-1.61713	-0.44488		DG(32:0e)	DG	0.0272357	0.107091	-1.83046	-3.40166	C35 H70 O4	32:0e	32:0e	1	554.527	13.512
-3.33259	4.88796	4.83872	4.32885	4.30479	4.48299		DG(32:0e)	DG	0.458243	0.626921	2.24085	0.820046	C35 H70 O4	32:0e	32:0e	1	554.527	15.092
-2.83688	0.936144	0.931829	0.584963	0.240133	0.51911		DG(32:0e)	DG	0.57406	0.711761	0.771037	0.611259	C35 H70 O4	32:0e	32:0e	1	554.527	19.81
6.01438	5.64386	5.86942	5.89994	5.66416	5.77203		DG(32:0e)	DG	0.642962	0.762083	-0.063839	-0.500571	C35 H70 O4	32:0e	32:0e	1	554.527	24.697
-2.90291	-3.12099	-3.25471	-8.60553	-6.76218	-5.57726		DG(32:0p)	DG	0.0118357	0.0691791	-3.88878	-4.38423	C35 H68 O4	32:0p	32:0p	1	552.512	10.31
2.43679	2.3927	2.38702	2.02066	1.63702	2.01131		DG(32:0p)	DG	0.0154584	0.0786012	-0.51584	-4.05136	C35 H68 O4	32:0p	32:0p	1	552.512	12.053
2.7724	0.720755	2.48939	1.6746	1.49513	2.81867		DG(32:1e)	DG	0.998081	0.998713	0.00195503	0.00255849	C35 H68 O4	32:1e	32:1e	1	552.512	9.691
5.00199	4.57789	4.7753	4.33574	3.9626	4.1146		DG(32:1e)	DG	0.0166973	0.0814517	-0.647414	-3.95859	C35 H68 O4	32:1e	32:1e	1	552.512	24.427
0.0184803	-0.467007	-0.589407	-0.743917	-0.986433	-1.21258		DG(32:1e)	DG	0.0506238	0.157732	-0.635	-2.76434	C35 H68 O4	32:1e	32:1e	1	552.512	26.462
-2.76468	3.04513	2.91132	3.58727	3.80898	3.91067		DG(32:1p)	DG	0.231067	0.430259	2.70505	1.41103	C35 H66 O4	32:1p	32:1p	1	550.496	11.94
1.57697	1.08604	1.15754	1.00692	0.697815	0.805731		DG(32:1p)	DG	0.070095	0.189633	-0.436696	-2.45463	C35 H66 O4	32:1p	32:1p	1	550.496	24.421
-2.7011	-3.56019	-3.14462	-3.05658	-2.90122	-2.81876		DG(32:2e)	DG	0.461219	0.628788	0.209784	0.81421	C35 H66 O4	32:2e	32:2e	1	550.496	8.36
1.57697	1.41554	1.18709	0.993048	0.739235	0.792675		DG(32:2e)	DG	0.0157752	0.0787949	-0.551547	-4.02681	C35 H66 O4	32:2e	32:2e	1	550.496	24.251
-2.92292	-3.16369	-3.13484	-4.01338	-3.67399	-4.08565		SM(d44:4)	SM	0.00208361	0.0345197	-1.5556	-7.0954	C49 H93 O6 N2 P1	d44:4	d44:4	1	836.677	23.329
1.50391	1.36949	1.20645	2.36296	2.31965	2.37982		DG(18:0/18:2)	DG	0.00205221	0.0345197	-1.54478	-7.12415	C39 H72 O5	18:0/18:2	1 day, 12:02:00	2	620.538	20.679
-6.07941	1.53855	1.42884	0.775295	1.22077	1.25924		DG(32:2p)	DG	0.448067	0.622084	2.12244	0.840233	C35 H64 O4	32:2p	32:2p	1	548.481	12.126
-2.71325	-2.62584	-2.76687	-2.14585	-2.14069	-2.02984		LPC(34:2)	LPC	0.00473168	0.0440571	-1.53028	-5.68337	C42 H82 O7 N1 P1	1 day, 10:02:00	1 day, 10:02:00	1	743.583	15.539
0.754396	0.76885	0.356144	0.584963	0.65517	0.445944		DG(33:0e)	DG	0.686806	0.796072	-0.0644379	-0.433799	C36 H72 O4	33:0e	33:0e	1	568.543	12.482
0.832563	0.632528	0.026392	0.145052	-0.316259	0.495131		DG(33:0e)	DG	0.313144	0.517815	-0.389187	-1.15294	C36 H72 O4	33:0e	33:0e	1	568.543	16.668
0.505779	0.138235	0.461449	0.418503	0.240133	0.924204		DG(33:0e)	DG	0.536041	0.687427	0.159126	0.67612	C36 H72 O4	33:0e	33:0e	1	568.543	24.787
-0.130611	-0.269497	-0.327486	-1.18316	-0.742657	-0.582693		DG(33:1e)	DG	0.0347038	0.120921	-0.593639	-3.1443	C36 H70 O4	33:1e	33:1e	1	566.527	13.5
1.45629	1.0955	0.568594	1.04775	-0.396229	0.825096		DG(33:1e)	DG	0.34947	0.549355	-0.547921	-1.05861	C36 H70 O4	33:1e	33:1e	1	566.527	24.525
-10.5871	-5.40487	-5.48631	-5.10112	-2.47772	-2.24452		DG(33:1p)	DG	0.11623	0.269592	3.88496	1.99914	C36 H68 O4	33:1p	33:1p	1	564.512	13.475
-0.935061	-1.32394	-1.39593	-1.33937	-0.288246	-0.106043		DG(33:2p)	DG	0.193444	0.379355	0.640423	1.56145	C36 H66 O4	33:2p	33:2p	1	562.496	10.368
-6.98383	-1.79033	-1.35561	-4.13728	-3.2338	-3.3681		DG(33:2p)	DG	0.916949	0.949176	-0.203136	-0.111018	C36 H66 O4	33:2p	33:2p	1	562.496	13.41
0.714474	0.391165	0.0154552	-0.260817	0.333242	0.259243		DG(33:2p)	DG	0.393115	0.582388	-0.263142	-0.956209	C36 H66 O4	33:2p	33:2p	1	562.496	24.588
5.40454	5.19346	4.89947	5.26895	5.1244	5.39933		DG(34:0e)	DG	0.586492	0.721943	0.0984033	0.590683	C37 H74 O4	34:0e	34:0e	1	582.559	18.336
4.42941	4.12582	4.1822	4.98781	4.12766	4.66416		DG(34:0e)	DG	0.264002	0.467772	0.347397	1.29823	C37 H74 O4	34:0e	34:0e	1	582.559	24.929
5.66757	5.24219	5.20645	4.96134	4.95163	4.83707		DG(34:0p)	DG	0.0411923	0.13858	-0.455392	-2.96882	C37 H72 O4	34:0p	34:0p	1	580.543	14.799
-4.01442	1.44544	1.44524	1.06111	0.588743	0.988594		DG(34:0p)	DG	0.52993	0.683653	1.25406	0.686843	C37 H72 O4	34:0p	34:0p	1	580.543	19.515
5.75381	5.42213	5.4133	4.96134	4.94057	4.83707		LPC(36:0)	LPC	0.00347536	0.0391196	-1.4679	-6.18368	C44 H90 O7 N1 P1	1 day, 12:00:00	1 day, 12:00:00	1	775.645	23.1
-1.77192	-5.86323	-3.52923	-2.32193	-2.28825	-3.8268		DG(34:1e)	DG	0.519526	0.676945	0.909138	0.705305	C37 H72 O4	34:1e	34:1e	1	580.543	20.518
-0.168928	0.708477	0.601149	-0.732347	-1.45886	-1.39473		DG(34:1e)	DG	0.0120145	0.0694615	-1.57555	-4.36505	C37 H72 O4	34:1e	34:1e	1	580.543	22.86
5.85367	5.49543	5.6615	5.26534	5.51564	5.58354		DG(34:1e)	DG	0.203148	0.392954	-0.21536	-1.51998	C37 H72 O4	34:1e	34:1e	1	580.543	24.604
0.752819	0.440996	0.131439	0.509014	0.725561	0.912182		DG(34:1p)	DG	0.269645	0.474539	0.273834	1.28029	C37 H70 O4	34:1p	34:1p	1	578.527	9.65
1.16786	-0.712326	-0.809019	-0.844948	-0.664955	-0.828814		DG(34:1p)	DG	0.363574	0.559237	-0.661743	-1.02435	C37 H70 O4	34:1p	34:1p	1	578.527	10.909
2.0951	1.8268	1.79781	1.40285	-2.35061	1.41219		DG(34:1p)	DG	0.235656	0.434822	-1.75176	-1.3944	C37 H70 O4	34:1p	34:1p	1	578.527	12.973
-3.98888	-3.42636	-3.6606	1.54273	2.06388	1.7828		DG(34:1p)	DG	1.5894e-05	0.00354436	5.48842	24.72	C37 H70 O4	34:1p	34:1p	1	578.527	14.191
3.94448	3.44359	3.37638	3.2797	2.55628	2.99146		DG(34:1p)	DG	0.0796376	0.204129	-0.645671	-2.33702	C37 H70 O4	34:1p	34:1p	1	578.527	24.856
0.0315361	-0.74235	-0.700439	-0.977974	-1.35642	-1.37692		DG(34:1p)	DG	0.0534621	0.163788	-0.766687	-2.71136	C37 H70 O4	34:1p	34:1p	1	578.527	25.968
-0.0848083	-0.718945	-0.763094	-0.916458	-1.35642	-1.34195		DG(34:2e)	DG	0.0599207	0.170999	-0.682658	-2.60202	C37 H70 O4	34:2e	34:2e	1	578.527	26.469
1.69655	1.46747	1.52453	-2.63005	2.11984	1.92121		DG(34:2p)	DG	0.520487	0.677631	-1.09252	-0.703588	C37 H68 O4	34:2p	34:2p	1	576.512	9.305
4.52483	4.95446	4.63941	5.04775	5.75741	5.80085		DG(34:2p)	DG	0.0397178	0.134489	0.829104	3.00571	C37 H68 O4	34:2p	34:2p	1	576.512	11.749
-3.40956	4.84654	4.47947	4.33574	4.30479	4.48299		DG(34:2p)	DG	0.422848	0.608355	2.40235	0.891907	C37 H68 O4	34:2p	34:2p	1	576.512	15.013
0.951366	0.838112	0.565598	0.854151	0.64794	0.0557098		DG(34:2p)	DG	0.373119	0.567558	-0.265759	-1.00182	C37 H68 O4	34:2p	34:2p	1	576.512	24.649
-3.77011	-4.27047	-4.15843	-4.76309	-4.66387	-5.24452		DG(34:2p)	DG	0.0246752	0.102999	-0.824162	-3.50985	C37 H68 O4	34:2p	34:2p	1	576.512	26.505
-2.93506	-3.01947	-3.09447	-2.152	-2.26622	-2.11586		PG(16:1/18:1)	PG	1.23674e-06	0.00193056	-1.4529	-46.8964	C40 H75 O10 N0 P1	16:1/18:1	1 day, 10:02:00	2	746.51	8.6
2.17376	1.98786	2.47349	2.30519	1.99146	2.82189		DG(34:3p)	DG	0.596285	0.727757	0.16114	0.574677	C37 H66 O4	34:3p	34:3p	2	574.496	9.357
0.716091	-3.3361	0.519892	-5.03141	0.420706	-4.22953		DG(34:3p)	DG	0.35532	0.552774	-2.24671	-1.04425	C37 H66 O4	34:3p	34:3p	1	574.496	12.966
-3.54876	-2.45039	-3.35788	-2.8032	-3.55573	-3.28825		DG(34:3p)	DG	0.822619	0.890249	-0.0967121	-0.239321	C37 H66 O4	34:3p	34:3p	1	574.496	24.412
-3.12365	0.172609	0.177305	0.13245	-0.0344887	0.140598		DG(35:0)	DG	0.413373	0.599142	1.0041	0.911975	C38 H74 O5	1 day, 11:00:00	1 day, 11:00:00	1	610.554	11.167
0.486944	0.331568	-0.040514	0.157541	0.470747	0.386354		DG(35:0e)	DG	0.687582	0.796072	0.0788816	0.432639	C38 H76 O4	35:0e	35:0e	1	596.574	15.42
-0.405329	-0.635193	-0.884863	-0.450615	-1.29102	-1.04852		DG(35:1e)	DG	0.369851	0.564909	-0.288258	-1.00948	C38 H74 O4	35:1e	35:1e	1	594.559	12.251
-3.9189	-2.52962	-2.16439	-1.25418	-0.509714	-0.330473		DG(35:1e)	DG	0.0228922	0.0981725	2.17284	3.5934	C38 H74 O4	35:1e	35:1e	1	594.559	16.186
0.992008	0.76885	0.931829	0.408085	0.420706	0.43758		LPC(34:1)	LPC	0.00145272	0.0323018	-1.44355	-7.80681	C42 H84 O7 N1 P1	1 day, 10:01:00	1 day, 10:01:00	1	745.598	16.141
-3.65519	-4.58657	-4.08126	-5.34994	-7.50739	-3.47772		DG(35:1p)	DG	0.325736	0.528909	-1.33734	-1.11916	C38 H72 O4	35:1p	35:1p	1	592.543	11.457
-3.58656	-2.35453	-2.51141	-2.52252	-2.17619	-2.16595		DG(35:2p)	DG	0.260864	0.463263	0.529277	1.30837	C38 H70 O4	35:2p	35:2p	1	590.527	10.331
0.568037	0.76885	0.664133	1	1.36004	1.84736		DG(35:2p)	DG	0.0434517	0.142796	0.735462	2.9152	C38 H70 O4	35:2p	35:2p	1	590.527	12.904
-1.73608	0.632528	0.0693321	0.145052	-3.50326	0.772865		DG(35:2p)	DG	0.749669	0.837077	-0.51704	-0.34185	C38 H70 O4	35:2p	35:2p	1	590.527	16.532
0.505779	0.138235	0.461449	0.288246	0.240133	0.947952		DG(35:2p)	DG	0.654459	0.771027	0.123623	0.482819	C38 H70 O4	35:2p	35:2p	1	590.527	24.789
-0.248758	-0.52092	-0.599461	-0.882816	-0.0938683	-0.554056		DG(35:3p)	DG	0.841356	0.894334	-0.0538673	-0.21353	C38 H68 O4	35:3p	35:3p	1	588.512	10.244
2.6842	2.52461	2.21125	2.39759	2.38418	2.35561		DG(36:0e)	DG	0.536312	0.687427	-0.0942287	-0.675647	C39 H78 O4	36:0e	36:0e	1	610.59	16.935
-2.92091	-0.168667	0.784988	1.4185	1.61123	1.55821		DG(36:0e)	DG	0.107816	0.255387	2.29751	2.06519	C39 H78 O4	36:0e	36:0e	1	610.59	21.255
2.5409	2.30979	0.621489	1.13245	2.8724	2.83945		DG(36:0e)	DG	0.612721	0.739719	0.457375	0.548187	C39 H78 O4	36:0e	36:0e	1	610.59	25.158
3.47074	2.30979	2.31302	0.758993	1.1406	1.05023		DG(36:0p)	DG	0.0131363	0.0722035	-1.71457	-4.25207	C39 H76 O4	36:0p	36:0p	1	608.574	14.997
2.90601	-1.69591	1.39548	-0.275852	-0.316259	-1.89699		DG(36:0p)	DG	0.308187	0.511301	-1.69823	-1.16658	C39 H76 O4	36:0p	36:0p	1	608.574	18.435
3.52021	2.3927	2.34832	1.31637	1.01694	1.09346		DG(36:1e)	DG	0.014952	0.0767767	-1.61149	-4.09188	C39 H76 O4	36:1e	36:1e	1	608.574	15.138
3.20866	-0.518032	-0.227951	0.0544491	0.51911	1.01694		DG(36:1e)	DG	0.824574	0.890768	-0.290728	-0.236622	C39 H76 O4	36:1e	36:1e	1	608.574	18.399
3.99368	3.39845	3.7275	3.38967	3.15342	3.64613		DG(36:1e)	DG	0.237252	0.435707	-0.310135	-1.38869	C39 H76 O4	36:1e	36:1e	1	608.574	24.833
-0.333263	3.36167	3.30406	3.06277	3.27576	3.19122		DG(36:1p)	DG	0.43295	0.611062	1.06576	0.870915	C39 H74 O4	36:1p	36:1p	1	606.559	12.515
2.45144	1.8268	2.11206	1.29391	1.11984	0.947952		DG(36:1p)	DG	0.00808523	0.0569441	-1.00953	-4.89289	C39 H74 O4	36:1p	36:1p	1	606.559	13.694
0.107485	0.0219955	-0.434402	-0.0710831	0.324198	-0.0344887		DG(36:1p)	DG	0.45313	0.625114	0.174516	0.830145	C39 H74 O4	36:1p	36:1p	1	606.559	16.025
-5.38437	-1.74235	-1.78205	-0.983448	-0.274439	-0.288246		DG(36:1p)	DG	0.116725	0.270187	2.45421	1.99542	C39 H74 O4	36:1p	36:1p	1	606.559	17.884
0.507648	0.925575	1.11718	1.61697	1.1406	1.15597		DG(36:1p)	DG	0.129289	0.29025	0.454379	1.90635	C39 H74 O4	36:1p	36:1p	1	606.559	25.06
1.23712	0.925575	1.12738	1.35484	1.10407	1.10935		DG(36:2e)	DG	0.493373	0.654894	0.0927289	0.752943	C39 H74 O4	36:2e	36:2e	1	606.559	24.571
1.24835	0.904202	0.719099	0.957773	0.936127	1.11984		DG(36:2p)	DG	0.789003	0.863093	0.0473633	0.286106	C39 H72 O4	36:2p	36:2p	1	604.543	10.114
5.06684	4.93483	4.8618	4.39628	4.19743	4.08813		CerG1(d18:2/24:0)	CerG1	0.0032295	0.0381913	-1.40754	-6.30791	C48 H91 O8 N1	d18:2/24:0	d42:2	1	809.674	23.134
2.03154	0.00603294	-0.122707	-0.109478	-0.330473	-0.412767		DG(36:2p)	DG	0.259932	0.462134	-0.922527	-1.3114	C39 H72 O4	36:2p	36:2p	1	604.543	12.945
-3.40956	-4.39635	-4.2027	2.69188	-3.84954	-4.84138		DG(36:2p)	DG	0.447769	0.622084	2.00319	0.840831	C39 H72 O4	36:2p	36:2p	1	604.543	14.241
5.40454	5.19346	4.95061	5.26895	5.1244	5.39933		DG(36:2p)	DG	0.623739	0.748391	0.0813567	0.530676	C39 H72 O4	36:2p	36:2p	1	604.543	18.336
1.48505	0.347492	0.635845	1.45438	0.918205	1.2781		DG(36:2p)	DG	0.353867	0.552774	0.3941	1.0478	C39 H72 O4	36:2p	36:2p	1	604.543	23.044
0.643112	0.708477	0.797812	1.21245	1.23048	1.20114		TG(65:7)	TG	0.00628015	0.0487767	-1.38707	-5.25398	C68 H118 O6	2 days, 17:07:00	2 days, 17:07:00	1	1030.89	25.773
-2.81802	-0.797316	-0.152002	-0.275852	-1.03682	-0.56242		DG(36:3e)	DG	0.491141	0.653599	0.63075	0.757094	C39 H72 O4	36:3e	36:3e	1	604.543	12.937
0.643112	0.606297	0.988861	1.32747	1.23048	0.611227		DG(36:3e)	DG	0.291015	0.494769	0.310303	1.21548	C39 H72 O4	36:3e	36:3e	1	604.543	24.512
5.99368	5.7894	5.73419	5.31149	4.50817	5.23411		DG(36:3p)	DG	0.0374047	0.128306	-0.821166	-3.06693	C39 H70 O4	36:3p	36:3p	2	602.527	11.386
5.63586	5.24219	5.20645	4.96134	4.95163	4.81302		DG(36:3p)	DG	0.0359186	0.124046	-0.452838	-3.10866	C39 H70 O4	36:3p	36:3p	1	602.527	14.769
5.76362	5.94468	5.59877	5.76104	5.51066	5.58117		DG(36:3p)	DG	0.291283	0.494769	-0.151397	-1.2147	C39 H70 O4	36:3p	36:3p	2	602.527	24.613
0.0775833	0.967396	-0.352774	-0.339373	0.982859	0.850519		DG(36:3p)	DG	0.664956	0.777888	0.267267	0.466768	C39 H70 O4	36:3p	36:3p	1	602.527	26.464
-0.264629	-0.97999	-0.72591	-0.426178	-0.681257	-0.418829		DG(36:4/18:0)	DG	0.548836	0.697666	0.148088	0.653945	C57 H104 O5	36:4/18:0	2 days, 6:04:00	1	868.788	24.908
-2.07358	-2.35453	-2.40178	-1.72775	-1.67399	-1.60325		LPC(34:0)	LPC	0.00376555	0.0397407	-1.33858	-6.05026	C42 H86 O7 N1 P1	1 day, 10:00:00	1 day, 10:00:00	1	747.614	19.899
0.751242	0.374165	0.0565834	0.630478	0.697815	0.918205		DG(36:4p)	DG	0.180132	0.363758	0.354836	1.62196	C39 H68 O4	36:4p	36:4p	1	600.512	9.641
1.13194	-0.718945	-0.789707	-0.760273	-0.638187	-0.865599		DG(36:4p)	DG	0.376211	0.570246	-0.629115	-0.994635	C39 H68 O4	36:4p	36:4p	1	600.512	10.948
-0.374002	-1.02849	-1.92644	-0.383932	-1.21258	-0.937748		DG(36:5e)	DG	0.632023	0.75312	0.264891	0.517636	C39 H68 O4	36:5e	36:5e	1	600.512	24.243
-1.89498	-2.20769	-2.01338	-2.74624	-2.61713	-2.25533		DG(37:1e)	DG	0.0442559	0.144526	-0.500882	-2.89689	C40 H78 O4	37:1e	37:1e	1	622.59	24.949
-0.00799179	-0.252594	-0.082201	0.13245	0.161062	0.119839		DG(37:2p)	DG	0.0264726	0.105669	0.252046	3.43259	C40 H74 O4	37:2p	37:2p	1	618.559	15.597
-0.605028	-1.407	-1.97797	-0.332369	-0.672178	-0.836908		DG(37:2p)	DG	0.167248	0.345336	0.716181	1.68512	C40 H74 O4	37:2p	37:2p	1	618.559	24.985
-2.23932	-2.87945	-2.26748	-2.26748	-2.1558	-2.3858		DG(37:3p)	DG	0.429561	0.608764	0.19239	0.877912	C40 H72 O4	37:3p	37:3p	1	616.543	10.165
0.625998	-0.233517	-0.413557	-1.03937	-0.0698223	-0.302185		DG(37:3p)	DG	0.345692	0.545574	-0.463435	-1.06799	C40 H72 O4	37:3p	37:3p	1	616.543	12.344
-1.40533	1.06693	1.51679	1.48939	1.86306	1.73923		DG(38:0e)	DG	0.227127	0.426649	1.30443	1.42558	C41 H82 O4	38:0e	38:0e	1	638.621	21.094
0.384834	0.552359	0.400539	0.943417	0.844204	0.746025		DG(38:0e)	DG	0.00696367	0.0520109	0.398638	5.1039	C41 H82 O4	38:0e	38:0e	1	638.621	23.339
2.23712	1.44544	1.67112	2.245	2.18624	2.21833		DG(38:0e)	DG	0.141275	0.308433	0.431964	1.82971	C41 H82 O4	38:0e	38:0e	1	638.621	25.342
0.744915	-3.80857	-3.2526	-2.00556	-0.260765	-1.8594		DG(38:0p)	DG	0.659963	0.773326	0.730174	0.474384	C41 H80 O4	38:0p	38:0p	1	636.606	22.039
-9.04216	-0.718945	-4.58941	-5.51141	-2.66676	-5.9321		DG(38:1e)	DG	0.977029	0.986684	0.0800832	0.0306336	C41 H80 O4	38:1e	38:1e	1	636.606	16.092
-1.16	2.59634	2.02748	1.39759	1.51116	1.90613		DG(38:1e)	DG	0.721905	0.819559	0.450354	0.381977	C41 H80 O4	38:1e	38:1e	1	636.606	17.182
-4.01442	0.0822392	0.0608463	0.27684	0.844204	0.210987		DG(38:1e)	DG	0.276229	0.481781	1.73446	1.25982	C41 H80 O4	38:1e	38:1e	1	636.606	20.837
2.28152	1.16004	2.09657	1.71319	1.66953	1.66953		DG(38:1e)	DG	0.665352	0.777888	-0.161963	-0.466164	C41 H80 O4	38:1e	38:1e	1	636.606	25.1
-0.986776	-1.23115	-2.27821	-1.18632	-1.20995	-3.56915		DG(38:1p)	DG	0.609095	0.73877	-0.489761	-0.553992	C41 H78 O4	38:1p	38:1p	1	634.59	14.795
-0.53022	-4.96654	-4.67187	-6.12513	-6.04008	-5.41822		DG(38:1p)	DG	0.16335	0.340439	-2.4716	-1.70524	C41 H78 O4	38:1p	38:1p	1	634.59	16.024
-1.33661	-1.59507	-2.04967	-1.81291	-0.957466	-3.47772		DG(38:1p)	DG	0.612037	0.739465	-0.422248	-0.54928	C41 H78 O4	38:1p	38:1p	1	634.59	25.39
-2.61395	-4.21703	-2.68608	-3.30812	-3.63819	-4.52925		DG(38:2p)	DG	0.363629	0.559237	-0.652835	-1.02422	C41 H76 O4	38:2p	38:2p	1	632.574	14.375
-5.92131	-4.46145	-5.4374	-4.58941	-5.56108	-5.59912		DG(38:2p)	DG	0.967453	0.984482	0.0235189	0.0434125	C41 H76 O4	38:2p	38:2p	1	632.574	15.65
2.6842	2.52111	2.21125	2.39759	2.38418	2.43967		DG(38:2p)	DG	0.665764	0.777888	-0.0650387	-0.465537	C41 H76 O4	38:2p	38:2p	1	632.574	16.911
2.68833	1.32193	1.57009	1.78338	1.95383	2.05297		DG(38:2p)	DG	0.877991	0.919211	0.0699437	0.163585	C41 H76 O4	38:2p	38:2p	1	632.574	17.738
-2.16595	-1.48946	-2.04967	-0.393011	-2.09629	-0.288246		DG(38:2p)	DG	0.191813	0.377104	0.975843	1.56863	C41 H76 O4	38:2p	38:2p	1	632.574	24.812
-3.88317	-5.83996	-3.70622	-5.42543	-3.59637	-3.08179		DG(38:3e)	DG	0.677358	0.787895	0.441921	0.447984	C41 H76 O4	38:3e	38:3e	1	632.574	15.895
0.172581	0.696093	-0.0892658	1.2362	1.7861	-0.452633		DG(38:3p)	DG	0.449136	0.622648	0.596753	0.838095	C41 H74 O4	38:3p	38:3p	1	630.559	12.327
3.47074	3.35184	3.03563	2.73419	2.8283	2.44594		DG(38:3p)	DG	0.0236993	0.100529	-0.61659	-3.55466	C41 H74 O4	38:3p	38:3p	1	630.559	14.393
0.384834	-1.39635	-1.55639	0.876989	0.495131	-0.663155		DG(38:3p)	DG	0.231775	0.430259	1.09229	1.40844	C41 H74 O4	38:3p	38:3p	1	630.559	24.555
0.584078	0.369493	0.317484	0.612444	0.470747	0.495131		DG(38:4/18:1)	DG	0.33062	0.534263	0.102422	1.10638	C59 H106 O5	38:4/18:1	2 days, 8:05:00	1	894.804	24.954
-1.69249	-3.589	-0.335867	-2.89308	-3.1307	-2.92691		DG(38:4e)	DG	0.305469	0.509441	-1.11111	-1.17415	C41 H74 O4	38:4e	38:4e	1	630.559	13.961
0.92362	0.468925	0.678072	-0.211796	0.171186	0.386354		DG(38:4e)	DG	0.0583049	0.170281	-0.574958	-2.62805	C41 H74 O4	38:4e	38:4e	1	630.559	22.779
0.378716	-0.0979538	-0.275517	0.55695	0.487049	-0.720026		DG(38:4e)	DG	0.828025	0.893878	0.106242	0.23186	C41 H74 O4	38:4e	38:4e	1	630.559	24.829
-6.94076	-0.786848	-0.589407	-0.839973	-0.629375	-0.316259		DG(38:4p)	DG	0.356482	0.55315	2.17714	1.04143	C41 H72 O4	38:4p	38:4p	1	628.543	9.268
0.782471	0.683603	0.823124	0.830942	0.759508	0.88168		DG(38:4p)	DG	0.325981	0.528909	0.0609773	1.11852	C41 H72 O4	38:4p	38:4p	1	628.543	10.834
0.673416	3.32595	3.25608	3.06277	3.37764	3.34447		DG(38:4p)	DG	0.391512	0.582388	0.843143	0.959793	C41 H72 O4	38:4p	38:4p	1	628.543	12.513
-0.701103	-4.89285	-6.10857	-2.92434	-2.71816	-2.3681		DG(38:4p)	DG	0.496209	0.656426	1.23064	0.747687	C41 H72 O4	38:4p	38:4p	1	628.543	14.478
-1.11326	-1.95243	-1.43141	-0.564987	0.296717	0.18124		DG(38:4p)	DG	0.0156742	0.0787949	1.47002	4.03457	C41 H72 O4	38:4p	38:4p	1	628.543	24.363
-3.94321	-2.5413	-0.973608	-2.69145	-2.26622	-2.90122		DG(38:5e)	DG	0.886407	0.925539	-0.13359	-0.152187	C41 H72 O4	38:5e	38:5e	1	628.543	19.168
-1.13644	-0.393703	-1.44948	-0.274174	0.296717	0.171186		DG(38:5e)	DG	0.0417039	0.1394	1.05778	2.95638	C41 H72 O4	38:5e	38:5e	1	628.543	24.395
-1.52257	-1.76272	-2.26748	-1.70044	-1.67037	-1.96632		DG(38:6e)	DG	0.778421	0.855323	0.0718784	0.300987	C41 H70 O4	38:6e	38:6e	1	626.527	24.271
-2.14229	-2.407	-2.40178	-1.72775	-1.64528	-1.6849		Cer(d40:1)	Cer	0.00123959	0.0297692	-1.30828	-8.13949	C40 H79 O3 N1	d40:1	d40:1	1	621.606	22.427
-0.374002	-1.02849	-2.47393	-0.387556	-2.10116	-0.699589		DG(38:7p)	DG	0.792077	0.865243	0.229372	0.281798	C41 H66 O4	38:7p	38:7p	1	622.496	24.472
-3.22434	-1.08721	-2.10589	-2.51457	-2.86767	-4.96012		DG(39:3p)	DG	0.253393	0.453608	-1.3083	-1.33298	C42 H76 O4	39:3p	39:3p	1	644.574	15.751
1.59467	1.06693	1.52453	1.70044	1.10407	1.21099		DG(40:0e)	DG	0.829279	0.893916	-0.0568765	-0.230132	C43 H86 O4	40:0e	40:0e	1	666.653	23.674
1.38687	0.696093	0.331661	1.31637	0.633368	0.875502		DG(40:0e)	DG	0.729083	0.822946	0.136873	0.371533	C43 H86 O4	40:0e	40:0e	1	666.653	26.552
-2.64519	1.36949	0.758993	0.603342	0.603771	0.603771		DG(40:1e)	DG	0.568117	0.710033	0.775861	0.621199	C43 H84 O4	40:1e	40:1e	1	664.637	20.355
1.67175	1.92026	1.44524	1.98956	1.82189	0.856806		DG(40:1e)	DG	0.76161	0.84497	-0.122999	-0.3248	C43 H84 O4	40:1e	40:1e	1	664.637	25.311
-1.71848	-2.50654	-2.08691	-1.33237	-1.14319	-2.37398		DG(40:2e)	DG	0.335097	0.53705	0.487463	1.09482	C43 H82 O4	40:2e	40:2e	1	662.621	25.102
-7.50949	-2.1529	-3.10972	-0.953588	-3.1307	-2.64528		DG(40:2p)	DG	0.320214	0.525104	2.01418	1.13382	C43 H80 O4	40:2p	40:2p	1	660.606	19.974
2.12586	-0.186899	-0.880772	0.621489	0.669527	1.20607		DG(40:2p)	DG	0.632536	0.753157	0.479631	0.516831	C43 H80 O4	40:2p	40:2p	1	660.606	22.141
0.343552	-0.257404	0.261185	0.665884	0.752781	0.161062		DG(40:2p)	DG	0.193946	0.379862	0.410798	1.55925	C43 H80 O4	40:2p	40:2p	1	660.606	23.3
2.23712	0.683603	1.18709	2.2711	2.21833	1.48299		DG(40:2p)	DG	0.300857	0.506474	0.621538	1.18713	C43 H80 O4	40:2p	40:2p	1	660.606	25.369
-1.23306	2.59634	2.02748	1.87321	1.87859	1.90613		DG(40:3p)	DG	0.560858	0.705479	0.755725	0.633437	C43 H78 O4	40:3p	40:3p	1	658.59	17.225
0.799362	-1.94466	-2.61637	-0.321928	-0.143194	0.315096		DG(40:3p)	DG	0.320243	0.525104	1.20388	1.13375	C43 H78 O4	40:3p	40:3p	1	658.59	21.512
-0.545649	-0.663637	-0.740669	-0.911232	-1.04617	-1.08903		DG(40:4e)	DG	0.00941193	0.0609377	-0.365491	-4.6851	C43 H78 O4	40:4e	40:4e	1	658.59	23.444
-0.541777	-0.836357	-0.289013	-1.18632	-1.8268	-1.98869		DG(40:4p)	DG	0.0189076	0.0860487	-1.11155	-3.812	C43 H76 O4	40:4p	40:4p	1	656.574	15.089
-1.19606	-1.94466	-1.90967	-1.28428	-1.87598	-1.60671		DG(40:5e)	DG	0.767012	0.847485	0.0944722	0.317124	C43 H76 O4	40:5e	40:5e	1	656.574	22.748
2.92362	-2.86911	-2.57611	0.750772	-2.45263	-0.692228		DG(40:5p)	DG	0.984817	0.990312	0.0425027	0.0202456	C43 H74 O4	40:5p	40:5p	1	654.559	13.776
-4.46422	0.292618	-0.302635	0.892017	0.534876	0.81867		DG(40:5p)	DG	0.20972	0.402179	2.23993	1.49303	C43 H74 O4	40:5p	40:5p	1	654.559	16.97
-2.16595	-3.74235	-2.04967	-0.393011	-0.804802	-0.288246		DG(40:5p)	DG	0.0191562	0.086675	2.1573	3.79681	C43 H74 O4	40:5p	40:5p	1	654.559	24.772
-5.37331	-3.83996	-3.45433	-2.13972	-3.27719	-2.01599		DG(40:6e)	DG	0.0699558	0.189585	1.7449	2.45648	C43 H74 O4	40:6e	40:6e	1	654.559	21.631
0.00530434	-0.100111	-0.330275	-0.0609169	-0.168507	-0.0114059		DG(40:6p)	DG	0.604469	0.734472	0.0614173	0.56143	C43 H72 O4	40:6p	40:6p	1	652.543	10.644
1.31394	1.61947	1.14756	1.10046	0.850519	0.936127		DG(40:6p)	DG	0.0637263	0.177386	-0.397954	-2.54375	C43 H72 O4	40:6p	40:6p	1	652.543	11.444
0.557243	0.696093	-2.47393	-0.301268	-0.260765	-0.458864		DG(40:6p)	DG	0.951855	0.978174	0.0665658	0.0642482	C43 H72 O4	40:6p	40:6p	1	652.543	12.851
-0.488619	-0.695913	-1.42543	-0.839973	-0.629375	-1.22581		DG(40:7p)	DG	0.936232	0.965934	-0.0283966	-0.0851529	C43 H70 O4	40:7p	40:7p	1	650.527	9.298
0.867933	0.683603	0.823124	0.921614	0.81867	0.704802		DG(40:7p)	DG	0.792964	0.865606	0.023475	0.280555	C43 H70 O4	40:7p	40:7p	1	650.527	10.804
0.0775833	-0.807859	0.299561	-1.34641	0.305935	-0.935574		DG(40:7p)	DG	0.439658	0.615833	-0.515111	-0.857194	C43 H70 O4	40:7p	40:7p	1	650.527	24.69
-1.28391	-1.28906	-1.40178	-0.671429	-0.695904	-1.66676		DG(40:8p)	DG	0.395864	0.583604	0.313553	0.950097	C43 H68 O4	40:8p	40:8p	1	648.512	8.855
1.83703	1.46747	0.908371	1.63048	0.534876	1.63702		DG(42:1e)	DG	0.778612	0.855323	-0.136831	-0.300718	C45 H88 O4	42:1e	42:1e	1	692.668	25.521
-1.96587	-2.6894	-2.48631	-1.79836	-2.36225	-2.53583		DG(42:1p)	DG	0.656973	0.77224	0.148382	0.478962	C45 H86 O4	42:1p	42:1p	1	690.653	25.248
-1.54565	-1.86176	-2.24626	-1.17688	-1.39175	-1.6524		DG(42:2p)	DG	0.12287	0.279186	0.477549	1.95062	C45 H84 O4	42:2p	42:2p	1	688.637	22.783
2.11364	1.43802	1.77853	1.80736	2.56206	2.52898		DG(42:2p)	DG	0.171422	0.352556	0.522736	1.66411	C45 H84 O4	42:2p	42:2p	1	688.637	25.681
1.46594	0.696093	0.340454	1.30519	0.725561	0.869295		DG(42:2p)	DG	0.741699	0.832345	0.132519	0.353298	C45 H84 O4	42:2p	42:2p	1	688.637	26.601
1.25949	1.41554	1.27225	0.612444	0.831493	0.119839		DG(42:3p)	DG	0.021332	0.0932753	-0.794502	-3.67315	C45 H82 O4	42:3p	42:3p	2	686.621	20.411
0.909546	0.579578	0.491755	0.469486	0.47892	0.470747		DG(42:3p)	DG	0.215031	0.410848	-0.187242	-1.47187	C45 H82 O4	42:3p	42:3p	1	686.621	23.103
2.27054	1.95185	-2.27821	1.98606	1.82189	0.445944		DG(42:3p)	DG	0.644459	0.7627	0.769899	0.498248	C45 H82 O4	42:3p	42:3p	1	686.621	25.921
-5.49985	-5.25885	-7.3588	-4.82073	-6.87765	-7.09804		DG(42:4p)	DG	0.829191	0.893916	-0.226313	-0.230254	C45 H80 O4	42:4p	42:4p	1	684.606	17.625
-1.22062	-1.49513	-0.686083	-0.667015	-0.670368	-1.05322		DG(44:1e)	DG	0.279831	0.483448	0.337076	1.24881	C47 H92 O4	44:1e	44:1e	1	720.7	25.773
4.73896	4.52636	4.32193	4.34941	4.10143	4.1406		DG(46:8)	DG	0.0808725	0.206278	-0.331938	-2.32297	C49 H80 O5	1 day, 22:08:00	1 day, 22:08:00	1	748.601	16.107
-1.46276	-3.61345	-0.664816	-0.757925	-0.429499	-0.0344887		DG(46:9)	DG	0.171361	0.352556	1.50637	1.66442	C49 H78 O5	1 day, 22:09:00	1 day, 22:09:00	1	746.585	17.44
-0.189991	-0.323944	-0.308121	-0.898247	-0.544085	-0.48884		DG(47:1)	DG	0.0520263	0.161457	-0.369705	-2.73774	C50 H96 O5	1 day, 23:01:00	1 day, 23:01:00	1	776.726	25.293
3.80887	3.56773	3.59602	3.64386	3.52307	3.45218		DG(48:8)	DG	0.280262	0.483448	-0.117839	-1.2475	C51 H84 O5	2 days, 0:08:00	2 days, 0:08:00	1	776.632	19.735
1.38687	0.174397	0.413929	0.594181	0.725561	0.588743		DG(50:8)	DG	0.955374	0.979211	-0.0222359	-0.0595452	C53 H88 O5	2 days, 2:08:00	2 days, 2:08:00	1	804.663	22.814
1.19132	0.84934	0.860275	1.91427	1.52307	1.29209		DG(53:2)	DG	0.046146	0.148218	0.609497	2.85534	C56 H106 O5	2 days, 5:02:00	2 days, 5:02:00	1	858.804	24.177
-2.58496	-3.02111	-2.57611	-2.64733	-2.56242	-2.74076		DG(53:2)	DG	0.645807	0.763404	0.077226	0.496162	C56 H106 O5	2 days, 5:02:00	2 days, 5:02:00	1	858.804	25.657
1.46594	1.12351	1.20645	-0.830074	0.210987	0.191223		DG(54:3)	DG	0.0172076	0.0819624	-1.40792	-3.92276	C57 H106 O5	2 days, 6:03:00	2 days, 6:03:00	1	870.804	24.986
2.77628	2.52111	2.47748	3.45438	3.19122	3.32193		LPC(30:0)	LPC	0.00275564	0.0372469	-1.28625	-6.58386	C38 H78 O7 N1 P1	1 day, 6:00:00	1 day, 6:00:00	1	691.552	13.205
2.88458	2.59634	2.59602	3.33574	3.16613	3.27576		PG(18:1/14:0)	PG	0.00062306	0.0209228	-1.25995	-9.7369	C38 H73 O10 N0 P1	18:1/14:0	1 day, 8:01:00	1	720.494	8.545
-8.51921	-9.61988	-8.29466	-7.27176	-8.21976	-6.78705		DG(55:2)	DG	0.0777347	0.202425	1.38506	2.35915	C58 H110 O5	2 days, 7:02:00	2 days, 7:02:00	1	886.835	26.17
2.13799	1.55921	1.81052	2.43911	2.23773	2.24972		DG(55:3)	DG	0.0581669	0.170281	0.472946	2.63032	C58 H108 O5	2 days, 7:03:00	2 days, 7:03:00	1	884.82	24.283
-0.189991	-0.344265	-0.480108	0.145052	0.0113144	-0.274439		DG(55:4)	DG	0.116204	0.269592	0.298764	1.99934	C58 H106 O5	2 days, 7:04:00	2 days, 7:04:00	1	882.804	24.077
1.59467	1.31385	1.45337	2.245	2.16613	2.24972		LPC(38:2)	LPC	0.00631299	0.0487767	-1.25759	-5.24632	C46 H90 O7 N1 P1	1 day, 14:02:00	1 day, 14:02:00	1	799.645	18.682
2.14401	1.90957	1.848	2.78941	2.56014	2.64613		PC(39:1p)	PC	0.00476979	0.0440571	-1.24371	-5.67082	C47 H92 O7 N1 P1	39:1p	39:1p	1	813.661	23.791
2.03802	1.07652	1.29052	2.47449	2.2944	2.35783		DG(57:3)	DG	0.0375491	0.128306	0.907222	3.06298	C60 H112 O5	2 days, 9:03:00	2 days, 9:03:00	1	912.851	24.336
-1.92494	-1.50082	-1.5434	-0.469698	-0.379875	-0.557396		LPC(37:1)	LPC	0.00173747	0.0344099	-1.21407	-7.44621	C45 H90 O7 N1 P1	1 day, 13:01:00	1 day, 13:01:00	1	787.645	21.524
0.343552	-0.034668	0.149561	0.83872	0.825096	0.718674		PC(16:1p/22:0)	PC	0.00527531	0.0452136	-1.19921	-5.5152	C46 H90 O7 N1 P1	16:1p/22:0	38:1p	1	799.645	18.743
-0.119024	-0.157387	-0.15942	0.479469	0.220768	0.0557098		DG(59:4)	DG	0.0327997	0.117702	0.397259	3.20323	C62 H114 O5	2 days, 11:04:00	2 days, 11:04:00	1	938.867	24.436
-0.929991	-1.65727	-0.964916	-0.373112	-0.886448	-1.01829		DG(61:2)	DG	0.239843	0.438124	0.424774	1.3795	C64 H122 O5	2 days, 13:02:00	2 days, 13:02:00	1	970.929	24.918
-2.52562	-2.88242	-2.71932	-1.94555	-1.69223	-0.647055		DG(61:3)	DG	0.0355356	0.123143	1.28084	3.11974	C64 H120 O5	2 days, 13:03:00	2 days, 13:03:00	1	968.914	24.704
-2.45691	-3.39848	-2.47393	-1.33587	-2.05795	-1.38284		DG(61:4)	DG	0.0381839	0.130142	1.18422	3.04582	C64 H118 O5	2 days, 13:04:00	2 days, 13:04:00	1	966.898	24.617
-2.62866	-3.07103	-3.01338	-2.30812	-2.61017	-1.99773		LPC(14:0)	LPC	0.0561229	0.167831	0.599015	2.66456	C22 H46 O7 N1 P1	14:00:00	14:00:00	1	467.301	2.647
-1.9049	-2.28414	-2.83809	-1.31501	-1.50648	-1.11832		LPC(15:0)	LPC	0.0246775	0.102999	1.02911	3.50975	C23 H48 O7 N1 P1	15:00:00	15:00:00	1	481.317	5.186
-0.855989	-0.850821	-0.973608	-0.502731	-1.34772	-0.686731		LPC(15:1)	LPC	0.863058	0.907875	0.047746	0.183873	C23 H46 O7 N1 P1	15:01:00	15:01:00	1	479.301	3.793
1.38687	1.36949	1.15754	1.67894	1.69431	2.13026		LPC(16:0)	LPC	0.0327246	0.117702	0.529868	3.20564	C24 H50 O7 N1 P1	16:00:00	16:00:00	2	495.332	3.686
-0.0876293	-0.117493	-0.305376	0.528379	0.953829	1.36446		LPC(16:0e)	LPC	0.0111445	0.0676909	1.11906	4.46184	C24 H52 O6 N1 P1	16:0e	16:0e	2	481.353	4.283
-0.899933	-1.08721	-1.07283	-0.536537	-0.411257	-0.130705		LPC(16:0p)	LPC	0.00792426	0.0569191	0.660493	4.92091	C24 H50 O6 N1 P1	16:0p	16:0p	2	479.338	4.117
-1.77192	-2.10878	-2.24626	-1.5961	-2.56242	-1.57252		LPC(16:1)	LPC	0.729106	0.822946	0.131974	0.3715	C24 H48 O7 N1 P1	16:01:00	16:01:00	1	493.317	2.697
-2.65854	-5.6868	-2.8365	-3.21501	-3.69003	-3.16087		LPC(17:1)	LPC	0.727592	0.822946	0.37198	0.373699	C25 H50 O7 N1 P1	17:01:00	17:01:00	1	507.332	4.952
0.167858	0.00201416	-0.235771	1.10692	1.33324	1.69079		PS(18:1/18:1)	PS	0.00376785	0.0397407	-1.18769	-6.04925	C42 H78 O10 N1 P1	18:1/18:1	1 day, 12:02:00	1	787.536	11.741
-0.267824	-0.0141735	-0.540165	0.157541	0.697815	0.942053		LPC(18:0e)	LPC	0.0344774	0.120401	0.873191	3.1511	C26 H56 O6 N1 P1	18:0e	18:0e	2	509.385	5.666
-1.21444	-1.24541	-1.41356	-1.00556	-0.599808	-0.247219		LPC(18:0p)	LPC	0.0416015	0.139356	0.673609	2.95886	C26 H54 O6 N1 P1	18:0p	18:0p	1	507.369	4.283
-0.696791	-0.883904	-0.964916	-0.542587	-0.490435	-0.220501		LPC(18:0p)	LPC	0.027863	0.108582	0.430696	3.37699	C26 H54 O6 N1 P1	18:0p	18:0p	2	507.369	5.494
1.72897	1.6836	1.48543	2.02748	1.39933	2.10407		LPC(18:1)	LPC	0.420882	0.606645	0.21096	0.896041	C26 H52 O7 N1 P1	18:01:00	18:01:00	2	521.348	3.637
-2.20217	-2.34426	-2.46165	-2.26082	-1.75603	-1.89276		LPC(18:1p)	LPC	0.095306	0.234288	0.36616	2.17472	C26 H52 O6 N1 P1	18:1p	18:1p	1	505.353	4.189
-2.76288	-3.34426	-3.39243	-3.04509	-4.3728	-3.84954		LPC(18:2)	LPC	0.247814	0.447729	-0.589286	-1.35183	C26 H50 O7 N1 P1	18:02:00	18:02:00	1	519.332	2.877
-4.59295	-4.12275	-4.93151	-4.36415	-4.44025	-3.87099		LPC(19:1)	LPC	0.333331	0.535981	0.323941	1.09936	C27 H54 O7 N1 P1	19:01:00	19:01:00	1	535.364	4.244
-1.76288	-1.86176	-2.14462	-1.152	-0.948669	-0.830833		TG(16:1/14:0/18:2)	TG	0.00277007	0.0372469	-1.10239	-6.57462	C51 H92 O6	16:1/14:0/18:2	2 days, 0:03:00	1	800.689	24.009
-3.37607	-3.81706	-3.58142	-3.74253	-3.81396	-3.67399		LPC(20:0e)	LPC	0.319007	0.524674	-0.151977	-1.13706	C28 H60 O6 N1 P1	20:0e	20:0e	1	537.416	7.022
-1.46276	-1.52381	-1.82073	-1.85244	-1.52271	-1.67399		LPC(20:0p)	LPC	0.610162	0.739289	-0.0806122	-0.552281	C28 H58 O6 N1 P1	20:0p	20:0p	1	535.4	6.783
-0.804037	-1	-1.18948	-0.769701	-0.824783	-0.350611		LPC(20:1)	LPC	0.134301	0.297367	0.349473	1.87341	C28 H56 O7 N1 P1	20:01:00	20:01:00	2	549.379	4.867
-3.01013	-3.37111	-3.54469	-3.30812	-3.35642	-3.09144		LPC(20:4)	LPC	0.765291	0.847485	0.0566514	0.319567	C28 H50 O7 N1 P1	20:04:00	20:04:00	1	543.332	2.741
-2.6107	-2.98238	-2.85726	-2.25418	-2.16087	-1.93557		LPC(22:0)	LPC	0.00836728	0.0580503	0.699903	4.8454	C30 H62 O7 N1 P1	22:00:00	22:00:00	2	579.426	7.682
-2.35689	-2.51803	-2.74141	-2.91384	-2.37988	-2.62411		LPC(22:1)	LPC	0.625512	0.748792	-0.1005	-0.527876	C30 H60 O7 N1 P1	22:01:00	22:01:00	2	577.411	6.158
-5.90053	-4.35866	-4.91803	-4.18948	-4.42065	-4.01967		LPC(22:6)	LPC	0.142121	0.308985	0.849138	1.82457	C30 H50 O7 N1 P1	22:06:00	22:06:00	1	567.332	2.528
0.559048	0.318701	0.0458736	0.708952	0.626024	0.837864		LPC(24:0)	LPC	0.0604433	0.171861	0.416406	2.59377	C32 H66 O7 N1 P1	1 day, 0:00:00	1 day, 0:00:00	1	607.458	9.307
-1.09045	-1.43397	-0.888968	-1.59192	-0.950863	-1.38284		LPC(24:1)	LPC	0.527199	0.682387	-0.170741	-0.691663	C32 H64 O7 N1 P1	1 day, 0:01:00	1 day, 0:01:00	2	605.442	7.365
-3.20706	-3.41343	-3.78053	-2.27417	-2.49043	-2.03915		PC(40:0e)	PC	0.00108142	0.0281351	-1.08067	-8.43591	C48 H98 O7 N1 P1	40:0e	40:0e	1	831.708	24.21
-3.75568	-3.69983	-5.12706	-2.84246	-3.46512	-3.25533		LPC(25:0)	LPC	0.115062	0.269283	1.00656	2.00799	C33 H68 O7 N1 P1	1 day, 1:00:00	1 day, 1:00:00	1	621.473	10.316
-4.88317	-5.01133	-4.97972	-4.17187	-4.30162	-2.59637		LPC(25:1)	LPC	0.0822058	0.209059	1.26812	2.30808	C33 H66 O7 N1 P1	1 day, 1:01:00	1 day, 1:01:00	1	619.458	7.972
0.507648	0.302454	0.026392	0.674601	0.201139	0.47892		LPC(26:0)	LPC	0.427362	0.608678	0.172722	0.882477	C34 H70 O7 N1 P1	1 day, 2:00:00	1 day, 2:00:00	1	635.489	11.44
-3.42089	0.496325	-0.294447	0.0677452	0.39502	0.51911		LPC(26:1)	LPC	0.309288	0.512525	1.4003	1.16353	C34 H68 O7 N1 P1	1 day, 2:01:00	1 day, 2:01:00	2	633.473	8.874
-3.97628	-4.62584	-4.94512	-3.20219	-3.44025	-2.97076		LPC(26:2)	LPC	0.0142055	0.0751486	1.31135	4.15475	C34 H66 O7 N1 P1	1 day, 2:02:00	1 day, 2:02:00	1	631.458	7.557
-3.7063	-3.67389	-3.99027	-3.12755	-3.68271	-3.96366		LPC(27:1)	LPC	0.495399	0.656212	0.198844	0.749186	C35 H70 O7 N1 P1	1 day, 3:01:00	1 day, 3:01:00	1	647.489	7.944
2.20866	1.77475	1.86028	2.42884	2.43127	2.55435		LPC(28:0)	LPC	0.0196668	0.0884724	0.523592	3.76633	C36 H74 O7 N1 P1	1 day, 4:00:00	1 day, 4:00:00	2	663.52	10.631
-0.794788	-0.679686	-1.18442	-0.72316	-0.247219	-0.409746		LPC(28:1)	LPC	0.108501	0.256232	0.426257	2.05961	C36 H72 O7 N1 P1	1 day, 4:01:00	1 day, 4:01:00	1	661.505	10.242
1.2924	0.780626	1.07566	0	-0.274439	-0.435633		PE(18:0p/24:1)	PE	0.000636773	0.0209228	-1.07896	-9.6822	C47 H92 O7 N1 P1	18:0p/24:1	42:1p	1	813.661	23.79
-1.79019	-1.57093	-3.53952	-4.17437	-6.1327	-4.33792		LPC(30:1)	LPC	0.0432368	0.142542	-2.58145	-2.92015	C38 H76 O7 N1 P1	1 day, 6:01:00	1 day, 6:01:00	1	689.536	12.601
2.44169	2.30164	2.39126	0.449308	0.618645	0.51116		Cer(d18:1/26:0)	Cer	0.00247559	0.0368037	-1.06295	-6.77605	C44 H87 O3 N1	d18:1/26:0	d44:1	1	677.669	23.743
-0.437349	1.17796	1.82312	0.499233	0.24972	0.24972		LPC(32:1)	LPC	0.484183	0.648764	-0.521688	-0.770131	C40 H80 O7 N1 P1	1 day, 8:01:00	1 day, 8:01:00	1	717.567	13.123
-2.20217	-0.709028	-1.78205	-1.26414	-1.27995	-0.988686		LPC(33:0)	LPC	0.442668	0.618625	0.386824	0.851095	C41 H84 O7 N1 P1	1 day, 9:00:00	1 day, 9:00:00	1	733.598	17.883
-4.13061	-5.25116	-4.56819	-4.52731	-5.05134	-4.33562		LPC(33:5)	LPC	0.977128	0.986684	0.0118942	0.0305017	C41 H74 O7 N1 P1	1 day, 9:05:00	1 day, 9:05:00	1	723.52	6.285
1.69655	1.57282	1.62149	0.700439	0.527014	0.812214		TG(18:0p/16:0/18:1)	TG	0.000420198	0.0201025	-1.06027	-10.7781	C55 H104 O5	18:0p/16:0/18:1	52:1p	2	844.788	25.053
4.01355	4.42683	3.88452	2.9542	2.88014	2.47484		PC(18:1/18:1)	PC	0.000746271	0.0232986	-0.997005	-9.29204	C44 H84 O8 N1 P1	18:1/18:1	1 day, 12:02:00	2	785.593	13.783
4.55905	4.16004	4.13245	3.0842	2.68727	2.74941		TG(16:1/16:1/18:1)	TG	0.00165155	0.0343742	-0.993564	-7.54685	C53 H96 O6	16:1/16:1/18:1	2 days, 2:03:00	1	828.721	24.243
1.51324	0.967396	1.67807	-0.369522	0.171186	-0.233797		LPC(33:6)	LPC	0.000463608	0.0201025	-0.950399	-10.5089	C41 H72 O7 N1 P1	1 day, 9:06:00	1 day, 9:06:00	1	721.505	11.594
-4.20706	-1.89885	-2.12513	-3.90758	-2.49683	-4.1447		LPC(34:3)	LPC	0.437475	0.614687	-0.772691	-0.861642	C42 H80 O7 N1 P1	1 day, 10:03:00	1 day, 10:03:00	1	741.567	13.045
11.4026	11.1614	11.1818	10.9164	10.6282	10.765		LPC(35:4)	LPC	0.0135114	0.0737456	-0.478766	-4.21688	C43 H80 O7 N1 P1	1 day, 11:04:00	1 day, 11:04:00	1	753.567	14.06
-1.39831	-0.495131	-0.852442	1	0.315096	0.462526		LPC(35:4)	LPC	0.0108238	0.0662584	1.50783	4.49985	C43 H80 O7 N1 P1	1 day, 11:04:00	1 day, 11:04:00	1	753.567	15.974
-1.98678	-2.853	-1.99557	-1.89308	-1.76372	-1.45575		LPC(35:5)	LPC	0.142573	0.309463	0.574266	1.82183	C43 H78 O7 N1 P1	1 day, 11:05:00	1 day, 11:05:00	1	751.552	7.647
-0.14817	0.190376	0.516792	-1.00835	-1.3681	-1.46826		PE(16:0p/20:5)	PE	0.000463608	0.0201025	-0.950399	-10.5089	C41 H72 O7 N1 P1	16:0p/20:5	36:5p	1	721.505	11.594
5.4108	5.06091	4.97199	4.34259	3.8724	3.63702		LPC(36:1)	LPC	0.00834409	0.0580503	-1.19723	-4.84923	C44 H88 O7 N1 P1	1 day, 12:01:00	1 day, 12:01:00	1	773.63	19.469
2.43679	2.88796	2.98045	1.83872	1.47892	-1.6849		LPC(36:2)	LPC	0.120871	0.275847	-2.22415	-1.96492	C44 H86 O7 N1 P1	1 day, 12:02:00	1 day, 12:02:00	1	771.614	18.795
0.754396	0.792309	0.823124	-0.594007	0.640671	-0.155796		LPC(36:4)	LPC	0.0844999	0.213093	-0.826321	-2.28307	C44 H82 O7 N1 P1	1 day, 12:04:00	1 day, 12:04:00	1	767.583	12.983
4.60344	2.56943	2.50511	5.04355	4.66863	5.07808		LPC(36:5)	LPC	0.0719985	0.192778	1.70409	2.42977	C44 H80 O7 N1 P1	1 day, 12:05:00	1 day, 12:05:00	1	765.567	12.839
-8.9473	-3.95712	-3.4888	-5.53694	-5.34714	-6.0703		LPC(36:6)	LPC	0.92048	0.9522	-0.18705	-0.106275	C44 H78 O7 N1 P1	1 day, 12:06:00	1 day, 12:06:00	1	763.552	10.823
-0.186962	-0.650927	-0.361301	-1.45631	-1.77145	-1.61365		DG(18:1/22:1)	DG	0.000574082	0.020786	-0.944143	-9.94522	C43 H80 O5	18:1/22:1	1 day, 16:02:00	1	676.601	23.465
2.61216	2.16004	2.14756	1.04103	1.37326	1.80573		LPC(37:3)	LPC	0.0286948	0.110055	-0.899914	-3.34527	C45 H86 O7 N1 P1	1 day, 13:03:00	1 day, 13:03:00	1	783.614	22.966
-4.32992	-4.39212	-2.28901	-1.11247	-0.806787	-0.857342		LPC(37:4)	LPC	0.0170158	0.0817284	2.74482	3.93607	C45 H84 O7 N1 P1	1 day, 13:04:00	1 day, 13:04:00	1	781.598	13.518
-0.950382	-0.917761	-0.671869	-1.19582	-0.617126	-0.500042		LPC(37:4)	LPC	0.760985	0.844877	0.0756753	0.325689	C45 H84 O7 N1 P1	1 day, 13:04:00	1 day, 13:04:00	1	781.598	15.205
-3.58975	-3.61592	-4.17437	-3.81682	-3.71219	-4.03263		LPC(37:5)	LPC	0.79011	0.863699	-0.0605316	-0.284554	C45 H82 O7 N1 P1	1 day, 13:05:00	1 day, 13:05:00	1	779.583	7.875
-1.83688	-0.104437	-0.0565834	-4.36702	-0.754107	-0.288246		LPC(37:5)	LPC	0.466872	0.632627	-1.13716	-0.803203	C45 H82 O7 N1 P1	1 day, 13:05:00	1 day, 13:05:00	1	779.583	13.209
-12.8027	-9.49832	-9.02237	-8.39944	-7.9019	-7.85907		LPC(37:6)	LPC	0.117785	0.271408	2.38765	1.98751	C45 H80 O7 N1 P1	1 day, 13:06:00	1 day, 13:06:00	1	777.567	10.118
2.0951	2.64224	2.65006	1.63048	1.15087	1.02812		LPC(38:1)	LPC	0.0101078	0.0636221	-1.19264	-4.58987	C46 H92 O7 N1 P1	1 day, 14:01:00	1 day, 14:01:00	1	801.661	22.739
2.55	1.86048	2.2491	1.16375	1.01131	0.711754		TG(47:7)	TG	0.00455915	0.0440571	-0.937288	-5.74176	C50 H82 O6	1 day, 23:07:00	1 day, 23:07:00	1	778.611	14.306
-0.451813	-2.81139	-0.443428	-1.36059	-1.56578	-1.79098		LPC(38:2)	LPC	0.694476	0.800056	-0.336905	-0.422361	C46 H90 O7 N1 P1	1 day, 14:02:00	1 day, 14:02:00	1	799.645	20.35
-1.60907	0.238991	0.772049	0.093977	-0.247219	0		LPC(38:2)	LPC	0.848685	0.898777	0.148264	0.20349	C46 H90 O7 N1 P1	1 day, 14:02:00	1 day, 14:02:00	1	799.645	22.432
-1.6172	-0.409674	-0.115477	-1.17688	-1.35933	-1.5162		LPC(38:3)	LPC	0.246827	0.44698	-0.636684	-1.35521	C46 H88 O7 N1 P1	1 day, 14:03:00	1 day, 14:03:00	1	797.63	18.808
-0.960688	-1.74235	-1.86856	-2.42245	-3.61017	-2.58951		LPC(38:4)	LPC	0.044607	0.145369	-1.35018	-2.88901	C46 H86 O7 N1 P1	1 day, 14:04:00	1 day, 14:04:00	1	795.614	16.064
4.92537	4.72228	4.56635	4.85031	4.845	4.80085		LPC(38:4)	LPC	0.421499	0.606975	0.0940501	0.89474	C46 H86 O7 N1 P1	1 day, 14:04:00	1 day, 14:04:00	2	795.614	19.17
2.06367	0.720755	0.823124	0.0677452	-0.155796	0.240133		LPC(38:4)	LPC	0.0613671	0.173226	-1.15182	-2.57939	C46 H86 O7 N1 P1	1 day, 14:04:00	1 day, 14:04:00	1	795.614	22.279
0.805456	0.424578	0.149561	-0.660423	-1.34483	-1.29939		PG(18:1/18:2)	PG	0.000840964	0.0243101	-0.930696	-9.00798	C42 H77 O10 N0 P1	18:1/18:2	1 day, 12:03:00	2	772.525	8.895
4.52483	4.13732	4.06775	4.30097	4.29903	4.10803		LPC(38:5)	LPC	0.964952	0.984261	-0.00728989	-0.0467516	C46 H84 O7 N1 P1	1 day, 14:05:00	1 day, 14:05:00	1	793.598	15.488
-3.68564	-3.70246	-3.63005	-2.98895	-3.50326	-2.48406		LPE(16:0)	LPE	0.0823077	0.209059	0.680625	2.30695	C21 H44 O7 N1 P1	16:00:00	16:00:00	1	453.286	3.81
-4.06244	-4.22078	-4.21914	-3.70586	-3.59637	-3.45263		DG(30:0p)	DG	0.00228715	0.0349688	-0.926405	-6.92113	C33 H64 O4	30:0p	30:0p	1	524.481	24.239
-1.91488	-2.17093	-2.10589	-1.31501	-1.5162	-1.12574		PC(16:1/18:1)	PC	0.0031212	0.0377689	-0.903333	-6.36638	C42 H80 O8 N1 P1	16:1/18:1	1 day, 10:02:00	2	757.562	11.327
-3.12597	-3.25307	-3.35107	-2.75558	-3.08179	-2.54243		LPE(18:0p)	LPE	0.056969	0.169066	0.450103	2.65022	C23 H48 O6 N1 P1	18:0p	18:0p	1	465.322	5.757
-2.87146	-3.46812	-2.57611	-2.46778	-3.33333	-2.68126		LPE(18:1)	LPE	0.715865	0.814479	0.144441	0.390803	C23 H46 O7 N1 P1	18:01:00	18:01:00	1	479.301	3.792
-4.13527	-4.21329	-4.35788	-4.35845	-4.41095	-4.13869		LPE(20:0p)	LPE	0.559981	0.705207	-0.0672162	-0.634923	C25 H52 O6 N1 P1	20:0p	20:0p	1	493.353	7.056
-3.29821	-3.22643	-3.33979	-3.34994	-3.73017	-3.40372		LPE(20:1)	LPE	0.169412	0.349342	-0.206465	-1.67416	C25 H50 O7 N1 P1	20:01:00	20:01:00	1	507.332	3.67
-4.31927	-4.59629	-4.41829	-5.03596	-5.33333	-5.02152		PC(16:1/22:3)	PC	0.00521419	0.0449688	-0.901198	-5.53303	C46 H84 O8 N1 P1	16:1/22:3	1 day, 14:04:00	1	809.593	6.349
-2.29039	-2.61345	-2.60283	-3.90967	-3.04383	-3.87265		LPE(20:2)	LPE	0.0214734	0.0934847	-1.10649	-3.66564	C25 H48 O7 N1 P1	20:02:00	20:02:00	1	505.317	2.931
-3.69938	-4.12979	-4.79586	-4.84844	-5.52402	-5.67254		LPE(20:4)	LPE	0.0489294	0.154927	-1.13999	-2.79763	C25 H44 O7 N1 P1	20:04:00	20:04:00	1	501.286	2.895
-2.29039	-2.61345	-2.60283	-2.71859	-3.04383	-4.62132		LPE(22:5)	LPE	0.183499	0.367761	-0.959019	-1.60623	C27 H46 O7 N1 P1	22:05:00	22:05:00	1	527.301	2.946
-2.67882	-3.07782	-2.91635	-1.87771	-2.3681	-2.12079		LPE(24:0)	LPE	0.0136699	0.0740926	0.768799	4.20236	C29 H60 O7 N1 P1	1 day, 0:00:00	1 day, 0:00:00	1	565.411	9.655
-5.62538	-5.39635	-5.91133	-5.12513	-5.31061	-5.27939		LPE(24:1)	LPE	0.06375	0.177386	0.405977	2.54341	C29 H58 O7 N1 P1	1 day, 0:01:00	1 day, 0:01:00	1	563.395	7.585
-3.36782	-3.546	-4.31308	-6.95198	-14.0611	-7.14069		LPG(18:1)	LPG	0.0748382	0.198004	-5.64229	-2.39405	C24 H47 O9 N0 P1	18:01:00	18:01:00	1	510.296	3.045
0.349821	-0.532532	-0.888968	-0.583576	-0.360786	-0.130705		LPG(33:3)	LPG	0.997831	0.998713	-0.00112979	-0.00289158	C39 H73 O9 N0 P1	1 day, 9:03:00	1 day, 9:03:00	1	716.499	11.885
1.2029	1.28932	0.732521	0.993048	0.971317	0.988594		LPG(35:3)	LPG	0.62843	0.751133	-0.0905965	-0.523278	C41 H77 O9 N0 P1	1 day, 11:03:00	1 day, 11:03:00	1	744.53	14.377
-0.0295258	0.18152	0.240667	0.408085	0.315096	0.403633		LPG(35:4)	LPG	0.048839	0.154927	0.244717	2.79945	C41 H75 O9 N0 P1	1 day, 11:04:00	1 day, 11:04:00	1	742.515	11.753
-1.37745	-2.34426	-4.41356	-2.34994	-3.9408	-8.89377		LPG(37:4)	LPG	0.33868	0.54002	-2.34975	-1.08566	C43 H79 O9 N0 P1	1 day, 13:04:00	1 day, 13:04:00	1	770.546	14.099
-9.22722	-4.30192	-4.07751	-4.55966	-3.39175	-4.39414		LPG(37:5)	LPG	0.365464	0.560461	1.7537	1.01985	C43 H77 O9 N0 P1	1 day, 13:05:00	1 day, 13:05:00	1	768.53	11.753
-4.20706	-3.81422	-3.78664	-3.51299	-3.46512	-3.21258		LPI(18:0)	LPI	0.0306884	0.112684	0.539078	3.27348	C27 H53 O12 N0 P1	18:00:00	18:00:00	1	600.327	4.158
1.32458	1.46017	2.19195	1.85798	1.62234	1.69431		LPI(37:4)	LPI	0.824223	0.890768	0.0659771	0.237106	C46 H83 O12 N0 P1	1 day, 13:04:00	1 day, 13:04:00	1	858.562	14.111
-1.72726	-1.57093	-2.25683	-3.68966	-4.55039	-6.02521		LPS(16:0)	LPS	0.015184	0.077712	-2.90342	-4.07312	C22 H44 O9 N1 P1	16:00:00	16:00:00	1	497.275	3.118
-3.58975	-3.91396	-3.87181	-3.03368	-3.77923	-3.16087		LPS(18:0)	LPS	0.137039	0.302098	0.467246	1.85597	C24 H48 O9 N1 P1	18:00:00	18:00:00	1	525.307	4.233
4.06049	3.9414	3.72079	3.46698	3.33324	3.42071		LPS(35:4)	LPS	0.0094471	0.0609377	-0.500582	-4.68009	C41 H74 O9 N1 P1	1 day, 11:04:00	1 day, 11:04:00	1	755.51	11.98
-0.99205	-0.238262	-2.24626	-2.92434	0.0987778	0.077404		LPS(36:1)	LPS	0.844752	0.896436	0.242807	0.208875	C42 H82 O9 N1 P1	1 day, 12:01:00	1 day, 12:01:00	1	775.573	17.165
0.139194	-0.647766	-3.60013	-3.76498	-2.80282	-0.34483		LPS(36:4)	LPS	0.573623	0.711761	-0.93464	-0.611988	C42 H76 O9 N1 P1	1 day, 12:04:00	1 day, 12:04:00	1	769.526	13.753
-2.17792	-2.14397	-2.16439	-2.65604	-2.70328	-2.75603		PC(14:0e/18:0)	PC	0.000599316	0.0207896	-0.886314	-9.83525	C40 H82 O7 N1 P1	14:0e/18:0	32:0e	2	719.583	16.328
-1.8464	-9.92408	-4.05889	-4.13728	-3.35642	-5.67834		LPS(38:4)	LPS	0.741453	0.832345	0.885778	0.353651	C44 H80 O9 N1 P1	1 day, 14:04:00	1 day, 14:04:00	1	797.557	15.908
-4.54876	-4.51572	-4.52156	-4.16688	-4.93557	-3.91658		LSM(d20:1)	LSM	0.571133	0.710646	0.189005	0.616146	C25 H53 O5 N2 P1	d20:1	d20:1	1	492.369	4.471
-4.87535	-4.73965	-5.17437	-4.73327	-6.10116	-4.81236		LSM(d20:2)	LSM	0.569324	0.710404	-0.285805	-0.619174	C25 H51 O5 N2 P1	d20:2	d20:2	1	490.354	3.423
0.062397	-1.00808	-0.505091	-1.56293	-1.52598	-0.873901		MG(15:1)	MG	0.093294	0.230796	-0.837346	-2.19381	C18 H34 O4	15:01:00	15:01:00	1	314.246	4.051
-0.799406	-0.929228	-1.3613	-1.63005	-1.63466	-1.79491		MG(23:5)	MG	0.0211554	0.0927628	-0.656562	-3.68261	C26 H42 O4	23:05:00	23:05:00	1	418.308	7.096
0.68998	1.5316	1.49333	1.06775	0.799217	0.918205		MG(36:4)	MG	0.338244	0.539876	-0.309914	-1.08677	C39 H70 O4	1 day, 12:04:00	1 day, 12:04:00	1	602.527	19.615
-6.99395	-4.61099	-5.89804	-4.79355	-5.21048	-4.44025		PA(18:0p)	PA	0.231683	0.430259	1.01957	1.40878	C21 H41 O7 N0 P1	18:0p	18:0p	1	436.259	3.665
-4.53637	-2.49513	-2.60283	-5.13484	-5.50842	-5.64386		PA(36:1)	PA	0.0311076	0.113721	-2.2176	-3.25909	C39 H75 O8 N0 P1	1 day, 12:01:00	1 day, 12:01:00	1	702.52	18.182
0.218973	-0.0162106	-0.161901	0.0410271	-0.0114059	0.0987778		PC(12:0/14:0)	PC	0.812889	0.883034	0.0291793	0.252791	C34 H68 O8 N1 P1	12:0/14:0	1 day, 2:00:00	2	649.468	7.72
5.08261	4.92822	4.66588	5.09722	5.39394	5.44698		PC(14:0/14:0)	PC	0.0615738	0.173496	0.420476	2.5762	C36 H72 O8 N1 P1	14:0/14:0	1 day, 4:00:00	2	677.5	9.21
0.763815	0.552359	0.368233	-1.43365	0.503168	0.65517		PC(14:0/14:1)	PC	0.3924	0.582388	-0.65324	-0.957805	C36 H70 O8 N1 P1	14:0/14:1	1 day, 4:01:00	2	675.484	7.791
0.555437	0.228712	0.171404	0.846455	0.18124	0.377638		PC(14:0/22:1)	PC	0.551283	0.699068	0.149927	0.649747	C44 H86 O8 N1 P1	14:0/22:1	1 day, 12:01:00	1	787.609	8.496
-0.799406	-1.00808	-1.42543	-2.39301	-1.06269	-0.812761		PC(14:0/22:4)	PC	0.545924	0.695096	-0.345179	-0.65896	C44 H80 O8 N1 P1	14:0/22:4	1 day, 12:04:00	1	781.562	7.844
-0.196064	-0.247801	-0.327486	0.791414	1.22077	1.55047		TG(25:4/18:1/18:1)	TG	0.00268301	0.0372469	-0.857055	-6.63132	C64 H112 O6	25:4/18:1/18:1	2 days, 13:06:00	1	976.846	25.579
9.20291	8.91242	9.03088	8.21021	8.10225	8.17481		Cer(d18:1/24:0)	Cer	0.00199033	0.0345197	-0.851769	-7.18244	C42 H83 O3 N1	d18:1/24:0	d42:1	1	649.637	23.406
0.620825	-3.56257	0.111032	-0.805622	-2.07699	-2.18133		PC(14:0e/18:1)	PC	0.620652	0.745834	-0.744411	-0.535562	C40 H80 O7 N1 P1	14:0e/18:1	32:1e	1	717.567	15.718
6.57864	7.36461	7.25956	7.43527	7.32759	7.22503		PC(14:0e/20:2)	PC	0.360629	0.557368	0.261692	1.0314	C42 H82 O7 N1 P1	14:0e/20:2	34:2e	2	743.583	15.396
-6.9053	-3.52497	-3.73845	-2.81291	-2.90973	-2.47141		PC(14:0p/16:0)	PC	0.144737	0.313362	1.99155	1.80887	C38 H76 O7 N1 P1	14:0p/16:0	30:0p	1	689.536	18.582
-2.9189	5.97061	5.97199	5.75592	5.62326	-2.70328		PC(14:0p/17:1)	PC	0.978668	0.986887	-0.115936	-0.028447	C39 H76 O7 N1 P1	14:0p/17:1	31:1p	1	701.536	16.459
0.165491	0.914928	0.784988	0.725826	0.869295	0.711754		PC(14:0p/18:1)	PC	0.567717	0.710033	0.147156	0.621872	C40 H78 O7 N1 P1	14:0p/18:1	32:1p	1	715.552	18.291
4.58142	4.12582	4.20645	4.19892	4.39394	4.17873		PC(14:0p/20:0)	PC	0.776879	0.855245	-0.0473671	-0.303162	C42 H84 O7 N1 P1	14:0p/20:0	34:0p	1	745.598	19.197
-3.95141	0	-1.49255	-1.62576	-1.24722	-1.05322		PC(14:0p/20:1)	PC	0.686294	0.796072	0.505916	0.434565	C42 H82 O7 N1 P1	14:0p/20:1	34:1p	1	743.583	20.256
-0.326584	0.32354	0.650059	-0.994461	0.495131	-0.11832		PC(14:0p/20:1)	PC	0.462114	0.629458	-0.421555	-0.81246	C42 H82 O7 N1 P1	14:0p/20:1	34:1p	1	743.583	21.463
1.04448	0.593	0.571585	0.218424	0.171186	-0.0698223		PC(14:0p/22:1)	PC	0.0241249	0.102057	-0.629758	-3.53485	C44 H86 O7 N1 P1	14:0p/22:1	36:1p	1	771.614	23.27
4.67799	3.19126	3.4953	2.11334	2.47075	2.41006		PC(14:0p/22:2)	PC	0.0354817	0.123143	-1.4568	-3.12131	C44 H84 O7 N1 P1	14:0p/22:2	36:2p	1	769.598	21.071
1.5409	-1.05336	-3.29336	-1.90343	-1.43103	-0.316259		PC(14:0p/22:4)	PC	0.85777	0.904105	-0.281631	-0.191079	C44 H80 O7 N1 P1	14:0p/22:4	36:4p	1	765.567	16.277
-2.22683	-0.616537	-1.13484	-0.279215	-3.49043	-0.661358		PC(14:0p/22:4)	PC	0.899168	0.933867	-0.150934	-0.134952	C44 H80 O7 N1 P1	14:0p/22:4	36:4p	1	765.567	17.2
-7.06689	-3.03922	-1.14954	-2.53051	-1.67762	-1.37103		PC(14:0p/22:6)	PC	0.347479	0.54734	1.89216	1.06354	C44 H76 O7 N1 P1	14:0p/22:6	36:6p	1	761.536	13.046
0.221254	2.25174	1.93183	0.783377	0.278101	0.503168		PC(15:0/14:0)	PC	0.217252	0.414078	-0.946726	-1.46318	C37 H74 O8 N1 P1	15:0/14:0	1 day, 5:00:00	2	691.515	9.807
-4.38437	-5.07103	-5.11933	-3.96492	-3.90462	-3.72265		PC(15:0/18:1)	PC	0.0160699	0.0791327	0.994182	4.0045	C41 H80 O8 N1 P1	15:0/18:1	1 day, 9:01:00	1	745.562	6.614
6.88548	6.57789	6.03088	6.32193	6.26398	6.32759		PC(15:0/20:2)	PC	0.483159	0.647948	-0.193581	-0.772062	C43 H82 O8 N1 P1	15:0/20:2	1 day, 11:02:00	1	771.578	12.618
-0.217529	0.266054	-0.947691	0.807356	0.875502	1.08813		PC(15:0/22:5)	PC	0.0279833	0.108662	1.22338	3.37233	C45 H80 O8 N1 P1	15:0/22:5	1 day, 13:05:00	1	793.562	10.162
2.65497	2.64224	2.52066	2.38171	2.30823	2.28744		DG(32:2e)	DG	0.00453037	0.0440571	-0.85052	-5.75176	C35 H66 O4	32:2e	32:2e	1	550.496	26.486
6.78305	6.57367	6.54511	6.7636	6.59769	6.71045		PC(15:1/18:0)	PC	0.561437	0.705638	0.0566343	0.632458	C41 H80 O8 N1 P1	15:1/18:0	1 day, 9:01:00	1	745.562	18.428
-0.666956	-0.439423	-0.47393	-1.5961	-0.838938	-1.04852		PC(15:1/18:1)	PC	0.0551228	0.16698	-0.634417	-2.68184	C41 H78 O8 N1 P1	15:1/18:1	1 day, 9:02:00	1	743.547	10.301
7.24555	6.9577	6.90319	6.57423	6.39664	6.41006		PC(15:1/18:1)	PC	0.00883976	0.0592226	-0.575172	-4.77005	C41 H78 O8 N1 P1	15:1/18:1	1 day, 9:02:00	1	743.547	14.867
-0.53022	-4.80012	-3.56031	-5.39593	-7.42699	-6.7018		PC(15:1/21:0)	PC	0.0645993	0.17943	-3.54469	-2.53095	C44 H86 O8 N1 P1	15:1/21:0	1 day, 12:01:00	1	787.609	19.664
-3.63525	-5.08464	-2.779	-6.81291	-6.20628	-5.81236		PC(15:1/21:1)	PC	0.0289965	0.110553	-2.44422	-3.33403	C44 H84 O8 N1 P1	15:1/21:1	1 day, 12:02:00	1	785.593	16.426
2.95822	2.54547	2.5626	2.43655	2.29672	2.55241		PC(15:1/22:6)	PC	0.165842	0.343215	-0.260202	-1.69231	C45 H76 O8 N1 P1	15:1/22:6	1 day, 13:07:00	1	789.531	11.217
3.19132	2.80101	3.07039	3.24793	3.07471	3.06116		PC(15:1/24:0)	PC	0.456865	0.62639	0.107029	0.822759	C47 H92 O8 N1 P1	15:1/24:0	1 day, 15:01:00	1	829.656	23.662
3.82208	3.57113	3.49136	3.24354	3.1406	3.20361		PC(15:2/18:1)	PC	0.0142093	0.0751486	-0.432274	-4.15442	C41 H76 O8 N1 P1	15:2/18:1	1 day, 9:03:00	1	741.531	12.52
8.06088	7.8039	7.76104	7.49031	7.25508	7.34167		PC(16:0/14:0)	PC	0.0115362	0.0687815	-0.512919	-4.41717	C38 H76 O8 N1 P1	16:0/14:0	1 day, 6:00:00	2	705.531	11.451
8.86397	8.56412	8.32885	7.92641	7.77411	7.81504		PC(16:0/16:0)	PC	0.00981416	0.0625302	-0.747124	-4.62906	C40 H80 O8 N1 P1	16:0/16:0	1 day, 8:00:00	2	733.562	14.262
-1.00266	-0.925396	-0.87669	-1.48709	-1.81476	-1.71442		PE(18:1/18:1)	PE	0.000119632	0.010985	-0.849874	-14.8533	C41 H78 O8 N1 P1	18:1/18:1	1 day, 12:02:00	1	743.547	11.264
11.6786	11.4038	11.4272	11.1357	10.8719	10.9544		PC(16:0/18:1)	PC	0.0117807	0.0691343	-0.515889	-4.39021	C42 H82 O8 N1 P1	16:0/18:1	1 day, 10:01:00	2	759.578	14.05
2.41703	0.803896	2.03292	2.3247	2.26398	2.42282		PC(16:0/19:3)	PC	0.296738	0.501307	0.585889	1.19889	C43 H80 O8 N1 P1	16:0/19:3	1 day, 11:03:00	1	769.562	10.67
-2.7255	-0.858107	-1.20987	0.299561	-0.34483	-0.260765		PC(16:0/19:4)	PC	0.0695412	0.188789	1.49581	2.46201	C43 H78 O8 N1 P1	16:0/19:4	1 day, 11:04:00	1	767.547	10.115
-0.929991	-1.13952	-0.682516	-0.86755	-0.625864	-0.288246		PC(16:0/19:5)	PC	0.204679	0.395426	0.323456	1.51362	C43 H76 O8 N1 P1	16:0/19:5	1 day, 11:05:00	1	765.531	7.858
-1.00799	-1.73562	-1.90135	-1.96708	-0.666758	-1.01599		PC(16:0/19:5)	PC	0.523973	0.680751	0.33171	0.697381	C43 H76 O8 N1 P1	16:0/19:5	1 day, 11:05:00	1	765.531	8.752
0.0876198	-0.383154	-2.53694	-0.994461	-2.27719	-2.4341		PC(16:0/19:5)	PC	0.360215	0.55728	-0.957758	-1.0324	C43 H76 O8 N1 P1	16:0/19:5	1 day, 11:05:00	1	765.531	10.818
0.320333	-0.759302	-1.19964	-1.85244	-1.21786	-3.77301		PC(16:0/20:3)	PC	0.123362	0.279896	-1.7349	-1.94714	C44 H82 O8 N1 P1	16:0/20:3	1 day, 12:03:00	1	783.578	12.771
5.12129	4.85353	5.16993	5.75077	5.20361	5.32193		PC(16:0/20:4)	PC	0.122547	0.278856	0.377188	1.95291	C44 H80 O8 N1 P1	16:0/20:4	1 day, 12:04:00	2	781.562	11.325
2.43188	2.49275	1.81684	2.16993	3.19122	3.36667		PC(16:0/20:5)	PC	0.199348	0.388493	0.662118	1.53597	C44 H78 O8 N1 P1	16:0/20:5	1 day, 12:05:00	2	779.547	9.21
4.92537	4.38886	4.63941	4.58149	4.845	4.91444		PC(16:0/21:1)	PC	0.524192	0.680751	0.129096	0.696993	C45 H88 O8 N1 P1	16:0/21:1	1 day, 13:01:00	1	801.625	19.041
-2.64685	-2.70246	-3.01159	-2.01674	-2.04852	-1.88016		PC(40:1e)	PC	0.00295337	0.0372469	-0.848723	-6.46211	C48 H96 O7 N1 P1	40:1e	40:1e	1	829.692	23.54
-2.05139	-5.0915	-3.58407	-1.78396	-0.744558	-0.359329		PC(16:0/22:4)	PC	0.0552751	0.16698	2.61304	2.67919	C46 H84 O8 N1 P1	16:0/22:4	1 day, 14:04:00	1	809.593	7.921
-0.890051	-1.14843	-6.33173	-6.54988	-2.27169	-2.17106		PC(16:0/22:4)	PC	0.721576	0.819559	-0.874144	-0.382456	C46 H84 O8 N1 P1	16:0/22:4	1 day, 14:04:00	1	809.593	13.485
4.3664	4.22613	4.01381	4.85989	5.15979	5.21894		TG(18:0p/18:1/20:1)	TG	0.00210186	0.0345197	-0.842806	-7.07893	C59 H110 O5	18:0p/18:1/20:1	56:2p	1	898.835	25.237
-0.914883	-1.37007	-2.3443	-0.793549	-0.194269	0.24972		PC(16:0/23:6)	PC	0.0667491	0.183766	1.29705	2.50024	C47 H82 O8 N1 P1	16:0/23:6	1 day, 15:06:00	1	819.578	10.28
5.86739	5.50434	5.44422	5.65766	5.58354	5.53537		PC(16:0/24:1)	PC	0.928226	0.959577	-0.0131245	-0.0958812	C48 H94 O8 N1 P1	16:0/24:1	1 day, 16:01:00	2	843.672	23.137
0.937559	1.07652	1.67112	-0.693691	-0.675802	-0.746464		TG(18:0e/18:1/22:2)	TG	6.7263e-05	0.00974532	-0.826906	-17.1854	C61 H114 O5	18:0e/18:1/22:2	58:3e	1	926.867	25.62
1.47552	0.496325	0.908371	-1.76027	0.150866	-0.423393		PC(16:0e/18:1)	PC	0.0609503	0.172503	-1.63767	-2.58585	C42 H84 O7 N1 P1	16:0e/18:1	34:1e	1	745.598	19.331
0.584078	-0.755896	-1.10589	-0.716305	-1.4158	-0.316259		PC(16:0e/18:2)	PC	0.555318	0.702791	-0.390217	-0.642851	C42 H82 O7 N1 P1	16:0e/18:2	34:2e	1	743.583	16.593
-1.27745	-0.497974	-0.905504	0.387024	0.296717	0.487049		TG(16:1/18:1/18:1)	TG	0.00212383	0.0345197	-0.799866	-7.05934	C55 H100 O6	16:1/18:1/18:1	2 days, 4:03:00	3	856.752	24.421
2.43679	2.88796	2.98045	-0.664816	1.47892	-1.6849		PC(16:0e/20:2)	PC	0.0320137	0.115679	-3.05867	-3.22874	C44 H86 O7 N1 P1	16:0e/20:2	36:2e	1	771.614	18.797
-1.18394	1.16903	1.16746	1.13877	1.13544	1.17119		PC(16:0e/21:4)	PC	0.384915	0.577187	0.764281	0.974669	C45 H84 O7 N1 P1	16:0e/21:4	37:4e	1	781.598	19.302
5.02665	4.81109	4.94342	5.87415	5.84697	5.51812		PC(42:1e)	PC	0.00388298	0.0402721	-0.775597	-5.99981	C50 H100 O7 N1 P1	42:1e	42:1e	2	857.724	23.914
-2.64021	-0.0429459	0.139521	-0.63435	-2.87598	-4.17927		PC(16:0e/22:5)	PC	0.278834	0.483448	-1.71532	-1.25184	C46 H84 O7 N1 P1	16:0e/22:5	38:5e	1	793.598	12.602
4.48979	4.05486	3.97199	4.32193	4.24013	4.07471		PC(16:0e/22:5)	PC	0.831419	0.894092	0.0400473	0.227185	C46 H84 O7 N1 P1	16:0e/22:5	38:5e	1	793.598	15.526
1.62944	2.28932	2.23502	2.37905	2.39933	1.58496		PC(16:0p/14:0)	PC	0.847917	0.898574	0.0698522	0.20454	C38 H76 O7 N1 P1	16:0p/14:0	30:0p	1	689.536	10.866
5.44779	7.52636	7.52838	7.60875	7.51315	7.55604		PC(16:0p/16:0)	PC	0.354911	0.552774	0.725136	1.04525	C40 H80 O7 N1 P1	16:0p/16:0	32:0p	2	717.567	13.122
-1.67542	-1.66364	-0.977972	-1.28766	-3.61017	-1.27995		PC(16:0p/17:1)	PC	0.486017	0.65033	-0.62025	-0.766682	C41 H80 O7 N1 P1	16:0p/17:1	33:1p	1	729.567	13.922
10.4697	10.1737	10.1193	9.93777	9.82259	9.80999		PC(16:0p/18:0)	PC	0.0267695	0.106329	-0.397465	-3.42043	C42 H84 O7 N1 P1	16:0p/18:0	34:0p	2	745.598	16.082
5.92099	5.19346	5.25956	5.36632	5.31623	5.40202		PC(16:0p/18:1)	PC	0.700782	0.803173	-0.0964807	-0.413005	C42 H82 O7 N1 P1	16:0p/18:1	34:1p	1	743.583	13.454
7.40924	7.19621	7.30799	7.26535	7.17873	7.32759		PC(16:0p/18:1)	PC	0.563612	0.706665	-0.0472539	-0.628783	C42 H82 O7 N1 P1	16:0p/18:1	34:1p	2	743.583	15.506
1.14401	0.496325	1.36995	-1.76027	-0.0698223	-0.106043		PC(16:0p/20:3)	PC	0.0554104	0.16698	-1.64881	-2.67684	C44 H82 O7 N1 P1	16:0p/20:3	36:3p	1	767.583	19.166
4.62514	4.38886	4.43911	4.12133	4.05434	4.18499		PC(16:0p/22:1)	PC	0.0109333	0.0666675	-0.364147	-4.48672	C46 H90 O7 N1 P1	16:0p/22:1	38:1p	1	799.645	22.578
2.81832	-3.546	-0.682516	-0.85746	-0.926908	-0.545742		PC(16:0p/22:4)	PC	0.875997	0.918973	-0.306638	-0.166288	C46 H84 O7 N1 P1	16:0p/22:4	38:4p	1	793.598	19.366
-4.58656	-4.26271	-2.46165	-2.51457	-4.02706	-4.64955		PC(16:0p/22:4)	PC	0.967326	0.984482	0.0399138	0.0435825	C46 H84 O7 N1 P1	16:0p/22:4	38:4p	1	793.598	20.489
-1.79019	-1.00808	-1.58274	-1.55476	-1.68126	-1.73697		PC(16:1/13:1)	PC	0.457251	0.62639	-0.197323	-0.821998	C37 H70 O8 N1 P1	16:1/13:1	1 day, 5:02:00	1	687.484	9.847
5.99368	5.89136	5.65711	6.01381	5.9313	6.01448		PC(16:1/14:0)	PC	0.24951	0.449595	0.139145	1.34606	C38 H74 O8 N1 P1	16:1/14:0	1 day, 6:01:00	2	703.515	9.289
0.870842	0.552359	0.398857	0.0544491	-0.0938683	0.130257		PC(16:1/14:1)	PC	0.0199077	0.088986	-0.577073	-3.75227	C38 H72 O8 N1 P1	16:1/14:1	1 day, 6:02:00	2	701.5	7.876
6.1811	6.06091	5.62599	5.9207	5.74687	5.78857		PC(16:1/16:1)	PC	0.480266	0.645732	-0.137286	-0.777535	C40 H76 O8 N1 P1	16:1/16:1	1 day, 8:02:00	2	729.531	9.504
0.0289345	-0.0914974	-1.94342	-0.178446	0.462526	0.527014		PC(16:1/16:2)	PC	0.237645	0.435916	0.939025	1.38729	C40 H74 O8 N1 P1	16:1/16:2	1 day, 8:03:00	1	727.515	8.625
9.13364	8.9414	8.66041	8.06754	7.94519	8.01272		TG(16:1/15:2/17:1)	TG	0.00381658	0.0399845	-0.774288	-6.0281	C51 H90 O6	16:1/15:2/17:1	2 days, 0:04:00	1	798.674	23.643
2.07632	1.6063	1.67112	1.31079	1.40363	1.22077		PC(16:1/18:1)	PC	0.0389278	0.132388	-0.47285	-3.02614	C42 H80 O8 N1 P1	16:1/18:1	1 day, 10:02:00	1	757.562	16.202
5.26641	5.17685	4.97199	5.34259	5.17873	5.40738		PC(16:1/18:2)	PC	0.196504	0.383907	0.171154	1.54815	C42 H78 O8 N1 P1	16:1/18:2	1 day, 10:03:00	2	755.547	9.637
-2.46276	-3.44599	-4.32193	-2.20859	-3.4158	-2.25533		PC(16:1/19:5)	PC	0.304907	0.509441	0.783655	1.17572	C43 H74 O8 N1 P1	16:1/19:5	1 day, 11:06:00	1	763.515	7.766
-2.64021	-2.05755	-2.81917	-0.514572	-2.35642	-0.479305		PC(16:1/19:5)	PC	0.103581	0.247991	1.38888	2.10062	C43 H74 O8 N1 P1	16:1/19:5	1 day, 11:06:00	1	763.515	9.756
-0.565172	0.325148	-0.553133	-0.405819	0.88168	0.171186		PC(16:1/20:3)	PC	0.369256	0.564553	0.480068	1.01088	C44 H80 O8 N1 P1	16:1/20:3	1 day, 12:04:00	1	781.562	10.105
-3.29039	-3.98238	-3.69181	-3.72775	-3.08179	-2.23915		PC(16:1/22:2)	PC	0.250287	0.449595	0.638628	1.34343	C46 H86 O8 N1 P1	16:1/22:2	1 day, 14:03:00	1	811.609	7.512
-2.08481	-2.41773	-2.27821	-3.12755	-3.40372	-2.95306		PC(25:0)	PC	0.00470702	0.0440571	-0.762484	-5.69156	C33 H66 O8 N1 P1	1 day, 1:00:00	1 day, 1:00:00	1	635.453	4.914
0.992008	0.552359	0.608446	1.2711	1.74263	1.7662		PC(16:1/22:6)	PC	0.0145634	0.0752762	0.87571	4.12413	C46 H78 O8 N1 P1	16:1/22:6	1 day, 14:07:00	2	803.547	8.703
5.00199	3.5316	3.61788	3.564	3.60937	3.8251		PC(16:1p/16:0)	PC	0.470884	0.635559	-0.384334	-0.795454	C40 H78 O7 N1 P1	16:1p/16:0	32:1p	1	715.552	13.073
-0.683929	4.31991	4.15754	4.70364	4.95163	4.98788		PC(16:1p/18:0)	PC	0.237213	0.435707	2.28321	1.38883	C42 H82 O7 N1 P1	16:1p/18:0	34:1p	1	743.583	12.389
2.64226	2.75698	2.56635	2.39496	2.31738	2.35117		PC(16:1p/18:1)	PC	0.00733624	0.0541835	-0.300694	-5.02947	C42 H80 O7 N1 P1	16:1p/18:1	34:2p	1	741.567	12.44
0.835545	0.220087	-0.204744	-0.689211	-0.810768	-0.901222		PC(16:1p/18:1)	PC	0.0245009	0.102812	-1.08403	-3.5177	C42 H80 O7 N1 P1	16:1p/18:1	34:2p	1	741.567	17.961
2.07001	2.46017	2.55128	2.1822	2.05297	2.20607		PC(16:1p/19:0)	PC	0.240797	0.438669	-0.213402	-1.37614	C43 H84 O7 N1 P1	16:1p/19:0	35:1p	2	757.598	17.145
0.564447	3.06452	3.0083	3.73001	3.63702	3.84894		PC(16:1p/19:0)	PC	0.138504	0.304085	1.52624	1.84679	C43 H84 O7 N1 P1	16:1p/19:0	35:1p	1	757.598	18.437
-1.27103	1.27274	1.1968	0.459433	0.462526	0.772865		PC(16:1p/19:3)	PC	0.853813	0.902371	0.165436	0.19648	C43 H78 O7 N1 P1	16:1p/19:3	35:4p	1	751.552	14.428
-0.0106659	0.0688534	0.400539	-3.48631	-2.16087	-0.686731		PC(16:1p/19:5)	PC	0.0504869	0.15762	-2.26421	-2.76698	C43 H74 O7 N1 P1	16:1p/19:5	35:6p	1	747.52	11.429
2.28697	0.871536	1.09657	-0.304691	0.0113144	0.573557		PC(16:1p/20:1)	PC	0.0597655	0.170999	-1.32497	-2.60448	C44 H84 O7 N1 P1	16:1p/20:1	36:2p	1	769.598	22.139
1.2029	-0.58597	-0.369881	0.81526	0.746025	0.676651		PC(16:1p/21:3)	PC	0.305437	0.509441	0.663628	1.17424	C45 H82 O7 N1 P1	16:1p/21:3	37:4p	1	779.583	17.724
2.52714	1.86048	2.2491	1.16375	1.05023	0.825096		DG(18:1/24:1)	DG	0.000673178	0.0214455	-0.759084	-9.54379	C45 H84 O5	18:1/24:1	1 day, 18:02:00	1	704.632	23.751
-5.45254	0.190376	0.12738	-0.964375	-1.22581	-1.49683		PC(16:1p/22:1)	PC	0.809767	0.880255	0.48259	0.257126	C46 H88 O7 N1 P1	16:1p/22:1	38:2p	1	797.63	23.016
6.77822	6.27639	6.47449	6.72478	6.6664	6.60937		PC(16:1p/22:3)	PC	0.35302	0.552168	0.157152	1.04987	C46 H84 O7 N1 P1	16:1p/22:3	38:4p	2	793.598	12.939
3.03802	2.86325	2.95491	3.2797	2.99146	3.07471		PC(16:1p/22:5)	PC	0.175949	0.358974	0.163228	1.64193	C46 H80 O7 N1 P1	16:1p/22:5	38:6p	1	789.567	11.631
0.223532	-1.46145	-0.222761	0.27684	0.503168	0.581171		PC(16:1p/24:0)	PC	0.140188	0.30692	0.940619	1.83637	C48 H94 O7 N1 P1	16:1p/24:0	40:1p	1	827.677	22.44
1.65497	2.02299	1.09657	2.85607	3.12766	3.24013		PC(16:2/18:2)	PC	0.00712313	0.0529486	1.48311	5.07146	C42 H76 O8 N1 P1	16:2/18:2	1 day, 10:04:00	1	753.531	9.174
-3.15644	-3.58174	-3.88159	-3.65081	-3.66965	-2.98869		PC(17:0/18:1)	PC	0.753049	0.839051	0.103542	0.337011	C43 H84 O8 N1 P1	17:0/18:1	1 day, 11:01:00	1	773.593	7.722
5.51324	5.74875	5.10046	5.45121	5.38309	5.31052		PC(17:0/18:1)	PC	0.727116	0.822946	-0.0725454	-0.374391	C43 H84 O8 N1 P1	17:0/18:1	1 day, 11:01:00	1	773.593	14.856
3.88817	3.57789	3.63585	3.78136	3.79268	3.9626		PC(17:1/14:0)	PC	0.264802	0.468657	0.144908	1.29567	C39 H76 O8 N1 P1	17:1/14:0	1 day, 7:01:00	2	717.531	10.275
7.1232	6.85178	6.33023	6.43206	6.6664	6.79472		PC(17:1/16:0)	PC	0.619739	0.74531	-0.137343	-0.537011	C41 H80 O8 N1 P1	17:1/16:0	1 day, 9:01:00	1	745.562	12.698
0.356062	-0.0141735	-0.202188	0.509014	0.161062	0.315096		PC(17:1/17:0)	PC	0.216882	0.413879	0.281824	1.46462	C42 H82 O8 N1 P1	17:1/17:0	1 day, 10:01:00	1	759.578	10.48
4.13799	4.60298	4.57569	4.38304	4.38853	4.41539		PC(17:1/18:1)	PC	0.788837	0.863093	-0.0432332	-0.286338	C43 H82 O8 N1 P1	17:1/18:1	1 day, 11:02:00	1	771.578	17.58
2.66339	-4.89285	2.42472	2.40285	1.99716	2.32646		PC(17:4/16:0)	PC	0.43011	0.608764	2.17707	0.876775	C41 H74 O8 N1 P1	17:4/16:0	1 day, 9:04:00	1	739.515	12.109
-0.790188	-1.01214	-1.04967	-0.662617	-0.890654	-0.888548		PC(17:4/16:1)	PC	0.284817	0.489647	0.136728	1.2338	C41 H72 O8 N1 P1	17:4/16:1	1 day, 9:05:00	1	737.5	9.744
-2.27745	-2.81139	-2.76989	-4.78205	-4.30162	-4.5584		PC(34:2e)	PC	0.00476402	0.0440571	-0.753542	-5.67272	C42 H82 O7 N1 P1	34:2e	34:2e	1	743.583	12.942
4.99368	4.7525	4.66588	4.72478	4.528	4.53781		PC(17:4/18:0)	PC	0.15165	0.322515	-0.207156	-1.76881	C43 H78 O8 N1 P1	17:4/18:0	1 day, 11:04:00	1	767.547	15.034
4.47791	4.38886	4.33298	4.13719	3.94057	4.09479		PC(17:4/18:1)	PC	0.00943836	0.0609377	-0.3424	-4.68133	C43 H76 O8 N1 P1	17:4/18:1	1 day, 11:05:00	1	765.531	11.996
0.134361	0.552359	0.505892	0.750772	0.445944	0.669527		PC(17:4/18:2)	PC	0.23468	0.433533	0.224544	1.39791	C43 H74 O8 N1 P1	17:4/18:2	1 day, 11:06:00	1	763.515	11.233
2.39194	-0.291523	-0.113073	-3.97797	-1.05322	-0.589514		PC(17:4/19:1)	PC	0.137701	0.302748	-2.53602	-1.85181	C44 H78 O8 N1 P1	17:4/19:1	1 day, 12:05:00	1	779.547	12.913
0.268339	0.0436611	-0.134842	0.157541	-0.274439	0.0987778		PC(17:4/20:0)	PC	0.733983	0.826657	-0.0650927	-0.364434	C45 H82 O8 N1 P1	17:4/20:0	1 day, 13:04:00	1	795.578	18.205
-8.07761	-4.65093	-3.42782	-1.33587	-3.02521	-2.83488		PC(17:4/20:4)	PC	0.115626	0.269592	2.9868	2.00371	C45 H74 O8 N1 P1	17:4/20:4	1 day, 13:08:00	1	787.515	9.559
3.20002	1.43057	1.45337	0.0274811	0.503168	-0.657768		PC(17:4/21:1)	PC	0.0375629	0.128306	-2.07036	-3.0626	C46 H82 O8 N1 P1	17:4/21:1	1 day, 14:05:00	1	807.578	14.402
0.569828	-5.08464	-1.34994	-6.81291	-10.1863	-5.81236		PC(17:4/21:1)	PC	0.0563323	0.16785	-5.64893	-2.66099	C46 H82 O8 N1 P1	17:4/21:1	1 day, 14:05:00	1	807.578	16.097
-7.59938	-1.329	-0.991148	-0.396658	-0.863529	-0.440248		PC(17:4/22:0)	PC	0.272284	0.475992	2.7397	1.27203	C47 H86 O8 N1 P1	17:4/22:0	1 day, 15:04:00	1	823.609	21.551
-15.3064	-8.80574	-6.45872	-5.05428	-4.63536	-7.5136		PC(17:4/22:6)	PC	0.186036	0.369468	4.45589	1.59457	C47 H74 O8 N1 P1	17:4/22:6	1 day, 15:10:00	1	811.515	8.937
1.13194	-0.0121403	0.390415	0.499233	0.534876	0.542696		PC(17:4/24:0)	PC	0.950398	0.97732	0.0221977	0.0661965	C49 H90 O8 N1 P1	17:4/24:0	1 day, 17:04:00	1	851.64	23.265
-0.239319	-0.952435	-0.782053	-1.28766	-0.60498	-0.406731		PC(17:4/24:1)	PC	0.767312	0.847485	-0.108521	-0.316699	C49 H88 O8 N1 P1	17:4/24:1	1 day, 17:05:00	1	849.625	20.674
7.9144	7.85701	7.71952	7.87415	7.87917	7.86949		PC(18:0/16:0)	PC	0.489862	0.653407	0.0439631	0.75948	C42 H84 O8 N1 P1	18:0/16:0	1 day, 10:00:00	2	761.593	17.507
-0.935061	0.0475655	-4.10398	-3.59108	-3.32193	-3.3681		PC(18:0/16:2)	PC	0.23285	0.430969	-1.76321	-1.40453	C42 H80 O8 N1 P1	18:0/16:2	1 day, 10:02:00	1	757.562	18.392
2.26503	2.04268	1.68499	2.2854	2.33999	2.39502		PC(18:0/17:0)	PC	0.117056	0.270303	0.342571	1.99294	C43 H86 O8 N1 P1	18:0/17:0	1 day, 11:00:00	1	775.609	18.279
0.663385	0.464552	0.772049	1.84259	1.95383	1.86306		PC(20:1/18:1)	PC	0.00518143	0.0449688	-0.748658	-5.54269	C46 H88 O8 N1 P1	20:1/18:1	1 day, 14:02:00	1	813.625	16.616
1.13194	-0.137302	0.0650959	0.343956	-0.738861	-0.233797		PC(18:0/17:3)	PC	0.325706	0.528909	-0.562811	-1.11924	C43 H80 O8 N1 P1	18:0/17:3	1 day, 11:03:00	1	769.562	17.229
8.70753	10.172	10.2083	10.4252	10.3169	10.378		PC(18:0/18:1)	PC	0.243209	0.442482	0.677441	1.36771	C44 H86 O8 N1 P1	18:0/18:1	1 day, 12:01:00	2	787.609	17.166
1.72897	-0.952435	1.97199	-0.118484	-0.316259	-0.406731		PC(18:0/18:2)	PC	0.272301	0.475992	-1.19667	-1.27198	C44 H84 O8 N1 P1	18:0/18:2	1 day, 12:02:00	1	785.593	14.761
2.93409	2.89881	2.7191	1.96845	1.8251	-0.672178		PC(18:0/18:3)	PC	0.103053	0.247485	-1.81021	-2.10515	C44 H82 O8 N1 P1	18:0/18:3	1 day, 12:03:00	1	783.578	18.11
3.0541	2.47474	2.65006	3.22882	2.86462	3.21589		PC(18:0/19:4)	PC	0.145663	0.31493	0.376809	1.80339	C45 H82 O8 N1 P1	18:0/19:4	1 day, 13:04:00	1	795.578	17.073
2.6165	2.69298	2.50119	2.96312	2.69606	2.7712		PC(18:0/19:5)	PC	0.100509	0.242871	0.206571	2.12733	C45 H80 O8 N1 P1	18:0/19:5	1 day, 13:05:00	1	793.562	14.855
-3.13294	-2.33407	-0.272833	0.299561	0.39502	-0.0817947		PC(18:0/19:5)	PC	0.0704636	0.189972	2.11754	2.44976	C45 H80 O8 N1 P1	18:0/19:5	1 day, 13:05:00	1	793.562	16.025
2.91308	0.860479	0.745817	-0.660423	-0.810768	-0.539124		PC(18:0/20:2)	PC	0.0372111	0.127944	-2.17656	-3.07225	C46 H88 O8 N1 P1	18:0/20:2	1 day, 14:02:00	1	813.625	17.737
6.80697	6.43616	5.26534	5.01381	4.96624	7.07302		PC(18:0/20:3)	PC	0.59263	0.726705	-0.485138	-0.580632	C46 H86 O8 N1 P1	18:0/20:3	1 day, 14:03:00	2	811.609	14.515
4.06684	3.66466	4.09398	4.12133	4.08813	3.84894		PC(18:0/22:0)	PC	0.659038	0.773033	0.0776418	0.475799	C48 H96 O8 N1 P1	18:0/22:0	1 day, 16:00:00	1	845.687	23.763
4.2029	3.79231	3.83872	3.03765	3.80085	3.73412		PC(18:0/22:4)	PC	0.202905	0.392954	-0.420436	-1.521	C48 H88 O8 N1 P1	18:0/22:4	1 day, 16:04:00	1	837.625	14.917
4.17817	3.751	3.35484	4.01381	3.48299	3.48299		PC(18:0/24:0)	PC	0.749431	0.837077	-0.101408	-0.342191	C50 H100 O8 N1 P1	18:0/24:0	1 day, 18:00:00	1	873.719	24.203
8.58142	8.37071	8.31498	7.97132	8.13091	8.08562		PC(18:0e/16:0)	PC	0.0186685	0.0854589	-0.35975	-3.82684	C42 H86 O7 N1 P1	18:0e/16:0	34:0e	2	747.614	19.875
-6.16261	-0.906387	-2.3443	-1.68252	-1.9797	-1.72565		PC(18:0e/17:2)	PC	0.441201	0.617128	1.34181	0.854064	C43 H84 O7 N1 P1	18:0e/17:2	35:2e	1	757.598	19.641
3.27329	1.6836	1.29956	1.04775	1.23048	0.942053		PC(18:0e/17:3)	PC	0.172437	0.353248	-1.01206	-1.65908	C43 H82 O7 N1 P1	18:0e/17:3	35:3e	1	755.583	20.021
-0.451813	-2.81139	-0.443428	-1.36059	-1.56578	-1.79098		PC(18:0e/20:2)	PC	0.694476	0.800056	-0.336905	-0.422361	C46 H90 O7 N1 P1	18:0e/20:2	38:2e	1	799.645	20.35
1.69655	2.88796	2.61063	1.46949	1.33324	1.0774		PC(18:0e/20:5)	PC	0.0430462	0.142363	-1.105	-2.92458	C46 H84 O7 N1 P1	18:0e/20:5	38:5e	1	793.598	18.762
1.14401	0.803896	-1.53051	1.13245	1.14574	0.982859		PC(18:0e/22:3)	PC	0.323341	0.527414	0.947886	1.12549	C48 H92 O7 N1 P1	18:0e/22:3	40:3e	1	825.661	19.07
8.1571	6.00239	7.82116	5.75592	5.64839	5.80695		PC(18:0p/18:1)	PC	0.0768616	0.200973	-1.5898	-2.36951	C44 H86 O7 N1 P1	18:0p/18:1	36:1p	1	771.614	16.713
1.61216	0.443962	0.691879	-0.420597	-0.155796	-0.274439		PC(18:0p/20:3)	PC	0.0299334	0.111643	-1.19961	-3.3	C46 H86 O7 N1 P1	18:0p/20:3	38:3p	1	795.614	22.195
4.03316	3.76292	3.8785	4.67677	4.48806	4.45218		PC(16:0/16:2)	PC	0.00206409	0.0345197	-0.737176	-7.11321	C40 H76 O8 N1 P1	16:0/16:2	1 day, 8:02:00	1	729.531	10.821
4.53633	4.20444	4.10692	4.11334	3.99858	4.1146		PC(18:0p/22:5)	PC	0.201333	0.390479	-0.207052	-1.52758	C48 H86 O7 N1 P1	18:0p/22:5	40:5p	1	819.614	12.715
-2.98678	-2.90941	-3.09258	-3	-3.28825	-3.10116		PC(18:1/13:0)	PC	0.251595	0.451147	-0.133547	-1.33901	C39 H76 O8 N1 P1	18:1/13:0	1 day, 7:01:00	1	717.531	7.74
4.28697	3.6129	4.05445	3.245	3.04749	3.06116		PC(18:1/13:1)	PC	0.0139854	0.0745094	-0.866887	-4.17404	C39 H74 O8 N1 P1	18:1/13:1	1 day, 7:02:00	1	715.515	12.046
-2.8312	-2.96654	-3.10972	-3.04509	-2.31626	-2.53583		PC(18:1/14:0)	PC	0.217575	0.414138	0.33676	1.46192	C40 H78 O8 N1 P1	18:1/14:0	1 day, 8:01:00	1	731.547	7.933
-0.860806	-0.732271	0.392107	-1.0537	0.333242	-1.54574		PC(18:1/14:0)	PC	0.633517	0.75375	-0.355076	-0.515295	C40 H78 O8 N1 P1	18:1/14:0	1 day, 8:01:00	1	731.547	9.383
9.4394	9.19621	9.14505	9.30755	8.85974	8.97484		PC(18:1/14:0)	PC	0.259389	0.461695	-0.212842	-1.31317	C40 H78 O8 N1 P1	18:1/14:0	1 day, 8:01:00	2	731.547	11.453
1.67175	1.25596	1.04372	1.03427	0.746025	1.09878		PC(18:1/14:1)	PC	0.164006	0.340897	-0.36412	-1.70181	C40 H76 O8 N1 P1	18:1/14:1	1 day, 8:02:00	1	729.531	13.566
-9.39775	-2.39635	-0.520927	-1.36773	-2.91829	-3.27719		PC(18:1/17:3)	PC	0.597279	0.728401	1.58394	0.573061	C43 H78 O8 N1 P1	18:1/17:3	1 day, 11:04:00	1	767.547	13.964
-0.822714	-0.97999	0.758993	-1.46012	-0.0938683	-1.9797		PC(18:1/18:1)	PC	0.352899	0.552168	-0.829993	-1.05017	C44 H84 O8 N1 P1	18:1/18:1	1 day, 12:02:00	1	785.593	10.16
10.8753	10.7464	10.8623	10.0068	9.6636	9.82259		PI(18:0/20:4)	PI	0.00280103	0.0372469	-0.736577	-6.55498	C47 H83 O13 N0 P1	18:0/20:4	1 day, 14:04:00	3	886.557	11.509
4.47791	4.33995	4.01381	4.94792	5.22806	5.53292		PC(18:1/18:2)	PC	0.011673	0.0690211	0.959077	4.402	C44 H82 O8 N1 P1	18:1/18:2	1 day, 12:03:00	1	783.578	10.67
7.42633	7.40083	7.40285	7.0727	6.76369	6.88399		TG(18:1/18:1/18:1)	TG	0.00230736	0.0349688	-0.730933	-6.90488	C57 H104 O6	18:1/18:1/18:1	2 days, 6:03:00	2	884.783	24.605
3.01848	3.49096	3.42678	2.59418	3.19122	2.20114		PC(18:1/19:2)	PC	0.115045	0.269283	-0.649892	-2.00812	C45 H84 O8 N1 P1	18:1/19:2	1 day, 13:03:00	1	797.593	12.96
0.0547428	-0.214689	-0.569508	0.145052	0.109346	0.119839		PC(18:1/19:3)	PC	0.111994	0.263286	0.367897	2.03172	C45 H82 O8 N1 P1	18:1/19:3	1 day, 13:04:00	1	795.578	11.125
-3.01442	-0.289059	1.23502	-4.05889	0.676651	0.887833		PC(18:1/19:4)	PC	0.947797	0.97593	-0.141984	-0.0696749	C45 H80 O8 N1 P1	18:1/19:4	1 day, 13:05:00	1	793.562	14.002
2.75676	2.56943	2.53222	2.7874	2.72899	3.04749		PC(18:1/19:5)	PC	0.121704	0.277343	0.235157	1.95893	C45 H78 O8 N1 P1	18:1/19:5	1 day, 13:06:00	2	791.547	7.866
2.49451	2.51407	2.1968	1.95777	1.69079	1.85366		PC(18:1/19:5)	PC	0.0116013	0.0688579	-0.567716	-4.40992	C45 H78 O8 N1 P1	18:1/19:5	1 day, 13:06:00	1	791.547	11.987
-4.32992	-0.139521	0.719099	2.53558	2.40578	2.41006		PC(18:1/19:5)	PC	0.0766782	0.20083	3.70058	2.37171	C45 H78 O8 N1 P1	18:1/19:5	1 day, 13:06:00	1	791.547	14.487
-3.03605	-2.63833	-2.97797	-2.2809	-2.55573	-3.05322		PC(18:1/20:2)	PC	0.380021	0.572599	0.254166	0.985846	C46 H86 O8 N1 P1	18:1/20:2	1 day, 14:03:00	1	811.609	8.781
0.259487	1.0955	-0.626619	-0.255838	-0.554056	2.13026		PC(18:1/20:3)	PC	0.850881	0.900491	0.197331	0.200487	C46 H84 O8 N1 P1	18:1/20:3	1 day, 14:04:00	1	809.593	11.252
5.81644	5.64386	5.46447	5.32193	5.45218	5.46252		PC(18:1/20:3)	PC	0.10818	0.255861	-0.229375	-2.06222	C46 H84 O8 N1 P1	18:1/20:3	1 day, 14:04:00	2	809.593	12.268
6.34041	6.02113	5.86942	5.95688	5.91067	5.9771		PC(18:1/20:4)	PC	0.410316	0.596733	-0.128766	-0.918533	C46 H82 O8 N1 P1	18:1/20:4	1 day, 14:05:00	2	807.578	11.196
2.51324	2.33796	2.31748	3.26534	2.65877	3.55241		PC(18:1/20:5)	PC	0.0467496	0.149266	0.769281	2.84249	C46 H80 O8 N1 P1	18:1/20:5	1 day, 14:06:00	2	805.562	9.762
0.376671	0.552359	0.219854	-1.074	-0.748371	-0.274439		PC(18:1/20:5)	PC	0.0125791	0.0711451	-1.0819	-4.30666	C46 H80 O8 N1 P1	18:1/20:5	1 day, 14:06:00	1	805.562	12.14
-1.89498	-1.07442	-2.31087	-3.03368	-3.63819	-3.28825		PC(18:1/21:1)	PC	0.0180254	0.0844976	-1.55994	-3.86791	C47 H90 O8 N1 P1	18:1/21:1	1 day, 15:02:00	1	827.64	18.158
2.81455	2.43057	2.39548	2.3737	2.40148	2.33549		PC(18:1/21:1)	PC	0.262566	0.465756	-0.17664	-1.30285	C47 H90 O8 N1 P1	18:1/21:1	1 day, 15:02:00	1	827.64	23.117
-3.75568	0.101147	0.0110569	-3.26748	-0.155796	1.00567		PC(18:1/21:3)	PC	0.831604	0.894092	0.408625	0.22693	C47 H86 O8 N1 P1	18:1/21:3	1 day, 15:04:00	1	823.609	13.561
-2.63195	-2.22643	-2.71932	-1.95628	-1.85529	-1.80679		PC(18:1/21:5)	PC	0.0144818	0.0752762	0.653114	4.13102	C47 H82 O8 N1 P1	18:1/21:5	1 day, 15:06:00	1	819.578	7.843
-1.41238	-1.05336	-1.31639	-1.26082	-1.4158	-1.07939		PC(18:1/21:5)	PC	0.954918	0.979211	0.00871023	0.0601546	C47 H82 O8 N1 P1	18:1/21:5	1 day, 15:06:00	1	819.578	9.014
-1.29691	-3.57693	-3.17838	-2.63866	-4.08565	-2.27719		PC(18:1/21:5)	PC	0.741298	0.832345	-0.316429	-0.353874	C47 H82 O8 N1 P1	18:1/21:5	1 day, 15:06:00	1	819.578	11.571
-2.06244	-2.27436	-2.15447	-1.8032	-1.39772	-1.41277		PC(18:1/21:6)	PC	0.0128438	0.0718989	0.625861	4.28038	C47 H80 O8 N1 P1	18:1/21:6	1 day, 15:07:00	1	817.562	7.793
-1.40533	-1.33916	-3.4764	-0.65168	-0.810768	-0.552389		PC(18:1/21:6)	PC	0.117883	0.271408	1.40202	1.98679	C47 H80 O8 N1 P1	18:1/21:6	1 day, 15:07:00	2	817.562	9.509
-6.50949	-0.738981	-0.0156193	-0.219851	-0.60153	-0.260765		PC(18:1/21:6)	PC	0.373403	0.567558	2.06065	1.00116	C47 H80 O8 N1 P1	18:1/21:6	1 day, 15:07:00	1	817.562	13.503
-5.13995	-6.05086	-7.28771	-7.68038	-8.21638	-4.0703		PC(18:1/22:0)	PC	0.748278	0.837077	-0.49618	-0.343844	C48 H94 O8 N1 P1	18:1/22:0	1 day, 16:01:00	1	843.672	8.93
6.55623	6.31739	6.26534	6.12532	6.01974	6.04405		PC(18:1/22:1)	PC	0.0291008	0.110553	-0.316616	-3.33018	C48 H92 O8 N1 P1	18:1/22:1	1 day, 16:02:00	2	841.656	19.924
3.98866	3.6096	3.65711	3.32193	3.25211	3.25211		PC(18:1/22:2)	PC	0.0172213	0.0819624	-0.476413	-3.92181	C48 H90 O8 N1 P1	18:1/22:2	1 day, 16:03:00	2	839.64	17.101
-7.28158	-7.77452	-6.64164	-3.29445	-3.80599	-3.39175		PC(18:1/22:3)	PC	0.000505938	0.0204677	3.73518	10.2749	C48 H88 O8 N1 P1	18:1/22:3	1 day, 16:04:00	1	837.625	7.989
4.47791	4.11424	4.29956	4.83094	4.48299	4.5427		PC(18:1/22:4)	PC	0.0989464	0.24021	0.32164	2.14127	C48 H86 O8 N1 P1	18:1/22:4	1 day, 16:05:00	2	835.609	12.912
4.18403	3.79956	3.78981	4.03934	4.00567	4.26398		PC(18:1/22:5)	PC	0.308222	0.511301	0.17853	1.16649	C48 H84 O8 N1 P1	18:1/22:5	1 day, 16:06:00	2	833.593	11.183
5.22438	5.38404	4.81526	0.993048	0.503168	5.45218		PC(18:1/22:6)	PC	0.148969	0.318112	-2.8251	-1.78411	C48 H82 O8 N1 P1	18:1/22:6	1 day, 16:07:00	2	831.578	10.495
1.87374	1.05728	0.966318	1.67025	1.60003	1.64067		PC(18:1/23:1)	PC	0.307617	0.511301	0.337868	1.16816	C49 H94 O8 N1 P1	18:1/23:1	1 day, 17:02:00	2	855.672	21.674
-1.28391	-1.559	-1.69324	-1.74624	-1.43103	-1.16595		PC(18:1/23:5)	PC	0.77104	0.850596	0.0643094	0.311416	C49 H86 O8 N1 P1	18:1/23:5	1 day, 17:06:00	1	847.609	12.268
5.79267	5.45925	5.59877	5.98343	5.80695	5.8251		PC(18:1/24:0)	PC	0.0846645	0.213163	0.254932	2.28131	C50 H98 O8 N1 P1	18:1/24:0	1 day, 18:01:00	2	871.703	23.66
6.28015	5.67968	5.86942	5.75592	5.88206	5.75741		PC(18:1/24:1)	PC	0.471498	0.635559	-0.144617	-0.794273	C50 H96 O8 N1 P1	18:1/24:1	1 day, 18:02:00	2	869.687	22.91
3.46594	3.17127	3.11462	3.32193	3.38853	3.27576		PC(18:1/24:2)	PC	0.529808	0.683653	0.0781263	0.687058	C50 H94 O8 N1 P1	18:1/24:2	1 day, 18:03:00	2	867.672	20.012
-1.62538	-2.96969	-2.11548	-2.72775	-4.56645	-4.62411		PC(18:1/24:2)	PC	0.0778535	0.202425	-1.73592	-2.35775	C50 H94 O8 N1 P1	18:1/24:2	1 day, 18:03:00	1	867.672	20.947
6.57864	6.80029	6.21544	6.37971	6.24163	6.56206		PC(18:1p/18:0)	PC	0.519256	0.676945	-0.136986	-0.705787	C44 H86 O7 N1 P1	18:1p/18:0	36:1p	2	771.614	18.991
-0.186962	-0.94854	-4.38545	-2.37132	-3.61017	-5.36108		PC(18:1p/20:2)	PC	0.280282	0.483448	-1.94054	-1.24744	C46 H86 O7 N1 P1	18:1p/20:2	38:3p	1	795.614	16.13
-0.688204	-0.960255	-0.514572	-1.85746	-0.845047	-0.560743		PC(18:2/13:1)	PC	0.426085	0.608678	-0.36674	-0.885136	C39 H72 O8 N1 P1	18:2/13:1	1 day, 7:03:00	1	713.5	10.193
-2.35689	-4.14397	-2.88979	-3.89928	-3.81876	-3.16087		PC(18:2p/16:1)	PC	0.439881	0.615833	-0.496087	-0.856742	C42 H78 O7 N1 P1	18:2p/16:1	34:3p	1	739.552	11.771
3.87374	5.68752	5.63495	5.51631	5.3749	5.35561		PC(18:2p/18:0)	PC	0.58968	0.724226	0.350202	0.585454	C44 H84 O7 N1 P1	18:2p/18:0	36:2p	1	769.598	15.165
6.79745	6.40321	6.49924	7.0727	6.92196	6.98609		PC(18:2p/18:1)	PC	0.0278931	0.108582	0.426949	3.37582	C44 H82 O7 N1 P1	18:2p/18:1	36:3p	1	767.583	12.997
1.66339	-2.255	-0.562935	-2.87262	-3.29939	-3.4158		PC(18:2p/18:1)	PC	0.0703171	0.189905	-2.81108	-2.45169	C44 H82 O7 N1 P1	18:2p/18:1	36:3p	1	767.583	14.176
-0.924936	-1.11313	-1.48631	-3.05658	-0.557396	-0.582693		PC(18:2p/19:0)	PC	0.803989	0.875929	-0.224098	-0.265162	C45 H86 O7 N1 P1	18:2p/19:0	37:2p	1	783.614	13.887
-0.350098	-0.104437	-8.61311	0.218424	-2.81876	-4.53188		PC(18:2p/19:2)	PC	0.846387	0.897561	0.645144	0.206635	C45 H82 O7 N1 P1	18:2p/19:2	37:4p	1	779.583	13.743
-0.343342	-1.20769	-1.52412	-0.704954	-0.708843	-0.592937		PC(18:2p/21:3)	PC	0.372432	0.567501	0.356138	1.00343	C47 H84 O7 N1 P1	18:2p/21:3	39:5p	1	805.598	13.459
2.07632	1.2475	1.77853	1.67025	1.38635	1.78939		PC(18:2p/22:5)	PC	0.767677	0.847485	-0.0854549	-0.316181	C48 H82 O7 N1 P1	18:2p/22:5	40:7p	1	815.583	11.48
1.2144	1.03778	1.47748	-0.678072	1.03922	0.0336819		PC(18:2p/24:0)	PC	0.0967232	0.236066	-1.11161	-2.16153	C50 H96 O7 N1 P1	18:2p/24:0	42:2p	1	853.692	23.176
4.02665	-0.776457	-0.449478	-0.793549	-0.865599	-1.28271		PC(18:4/18:0)	PC	0.286264	0.491053	-1.91419	-1.22949	C44 H80 O8 N1 P1	18:4/18:0	1 day, 12:04:00	1	781.562	15.468
-2.46569	-2.13509	-2.00445	-4.88077	-2.76372	-3.63819		PC(19:1)	PC	0.0684048	0.186678	-1.55915	-2.47735	C27 H52 O8 N1 P1	19:01:00	19:01:00	1	549.343	3.759
-14.1485	-2.43942	-2.84924	-4.80902	-4.36341	-3.90803		PC(19:1/18:0)	PC	0.610943	0.739289	2.11891	0.551029	C45 H88 O8 N1 P1	19:1/18:0	1 day, 13:01:00	1	801.625	17.143
1.78401	1.56603	1.36134	2.15443	2.41219	1.76954		PC(19:1/18:1)	PC	0.0721415	0.19283	0.541592	2.42794	C45 H86 O8 N1 P1	19:1/18:1	1 day, 13:02:00	1	799.609	20.893
-4.75568	-5.03096	-4.07751	-4.15694	-4.38937	-4.08372		PC(19:2/14:0)	PC	0.239463	0.438124	0.411373	1.38084	C41 H78 O8 N1 P1	19:2/14:0	1 day, 9:02:00	1	743.547	6.641
-1.49985	-0.613451	-0.654297	-1.47162	-0.695904	-0.875984		PC(19:3/14:0)	PC	0.81691	0.886785	-0.0919717	-0.247218	C41 H76 O8 N1 P1	19:3/14:0	1 day, 9:03:00	1	741.531	9.702
-0.919901	-1.74911	-1.01787	-0.660423	-0.657768	-1.13319		PC(19:4/24:0)	PC	0.2491	0.449532	0.411829	1.34745	C51 H94 O8 N1 P1	19:4/24:0	1 day, 19:04:00	1	879.672	23.567
-4.15407	-2.55308	-2.8176	-3.46165	-3.56915	-3.24452		PC(19:5/14:0)	PC	0.646033	0.763404	-0.250192	-0.495812	C41 H72 O8 N1 P1	19:5/14:0	1 day, 9:05:00	1	737.5	7.332
-2.02953	-1.92157	-2.23577	-3.34994	-1.86767	-2.92691		PC(19:5/18:2)	PC	0.220944	0.418053	-0.65255	-1.44892	C45 H76 O8 N1 P1	19:5/18:2	1 day, 13:07:00	1	789.531	7.736
-8.9872	-9.61671	-8.95473	-9.2999	-9.69708	-9.09028		PC(19:5/18:2)	PC	0.562533	0.706447	-0.17621	-0.630605	C45 H76 O8 N1 P1	19:5/18:2	1 day, 13:07:00	1	789.531	8.953
-3.42946	-4.35042	-3.81447	-3.57611	-3.34483	-3.14069		PC(19:5/20:3)	PC	0.158532	0.332625	0.510906	1.73081	C47 H78 O8 N1 P1	19:5/20:3	1 day, 15:08:00	1	815.547	9.003
-3.51799	-2.39635	-5.08126	-2.57116	-3.22315	-5.6959		PC(19:5/22:1)	PC	0.899812	0.933914	-0.164868	-0.134083	C49 H86 O8 N1 P1	19:5/22:1	1 day, 17:06:00	1	847.609	17.366
-0.518753	-1.18461	-0.434402	-0.852442	-0.0461712	-0.638187		PC(19:5/24:0)	PC	0.58558	0.721461	0.200321	0.592183	C51 H92 O8 N1 P1	19:5/24:0	1 day, 19:05:00	1	877.656	23.23
-1.59295	-1.8256	-1.3901	-1.63435	-1.83894	-1.64528		PC(20:0/14:0)	PC	0.508033	0.666476	-0.103303	-0.726016	C42 H84 O8 N1 P1	20:0/14:0	1 day, 10:00:00	1	761.593	8.954
3.2343	2.04268	2.07039	1.00692	2.09346	1.382		PC(20:0/14:1)	PC	0.131974	0.294707	-0.954995	-1.88853	C42 H82 O8 N1 P1	20:0/14:1	1 day, 10:01:00	1	759.578	23.299
4.62514	4.61125	4.61244	5.2214	5.17873	5.24314		PS(46:5)	PS	0.00580726	0.0469696	-0.727482	-5.37002	C52 H92 O10 N1 P1	1 day, 22:05:00	1 day, 22:05:00	1	921.646	26.65
-1.60099	-2	-3.96578	-1.43365	-4.72265	-3.69296		PC(20:0/16:1)	PC	0.565326	0.707678	-0.760829	-0.625892	C44 H86 O8 N1 P1	20:0/16:1	1 day, 12:01:00	1	787.609	10.461
-6.32992	-0.486637	-1.40178	-0.636505	-0.832855	-0.875984		PC(20:0/18:1)	PC	0.341717	0.542504	1.95766	1.07797	C46 H90 O8 N1 P1	20:0/18:1	1 day, 14:01:00	1	815.64	9.676
7.10401	6.8307	6.77327	7.38636	5.64158	7.29903		PC(20:0/18:1)	PC	0.836479	0.894092	-0.127003	-0.220225	C46 H90 O8 N1 P1	20:0/18:1	1 day, 14:01:00	3	815.64	20.837
9.19386	9.05561	9.04355	9.13571	8.99947	8.97258		PC(20:0p/16:0)	PC	0.426385	0.608678	-0.0617561	-0.88451	C44 H88 O7 N1 P1	20:0p/16:0	36:0p	1	773.63	19.545
-3.30345	-1.63207	-3.9938	-1.89308	-1.76372	-1.45575		PC(20:1/14:1)	PC	0.148926	0.318112	1.27225	1.78436	C42 H80 O8 N1 P1	20:1/14:1	1 day, 10:02:00	1	757.562	7.432
9.68511	9.22343	9.35958	8.62992	8.80999	8.48172		PC(20:1/18:1)	PC	0.00935016	0.0609377	-0.782166	-4.69397	C46 H88 O8 N1 P1	20:1/18:1	1 day, 14:02:00	2	813.625	16.705
-6.31927	-8.32677	-5.09637	-6.74736	-5.37988	-3.8627		PC(20:1/20:2)	PC	0.376115	0.570246	1.25082	0.994855	C48 H90 O8 N1 P1	20:1/20:2	1 day, 16:03:00	1	839.64	18.815
5.07475	5.86048	5.82312	5.58438	5.45995	5.60003		PC(20:1p/13:0)	PC	0.890762	0.927818	-0.0379969	-0.146299	C41 H80 O7 N1 P1	20:1p/13:0	33:1p	1	729.567	20.72
-2.84832	-2.94621	-3.4963	-2.29445	-2.49683	-2.28271		PC(20:3/24:6)	PC	0.0257188	0.105076	0.738946	3.46421	C52 H86 O8 N1 P1	20:3/24:6	1 day, 20:09:00	1	883.609	10.399
0.158365	0.0160294	-0.248898	0.899473	1.05571	1.19122		DG(36:2p)	DG	0.00256363	0.0372469	-0.727212	-6.71286	C39 H72 O4	36:2p	36:2p	1	604.543	11.532
-2.32992	-2.7559	-2.63005	-1.41874	-0.948669	-0.727531		TG(20:1/18:1/20:1)	TG	0.00293444	0.0372469	-0.71029	-6.47332	C61 H112 O6	20:1/18:1/20:1	2 days, 10:03:00	1	940.846	25.036
2.9548	1.65829	1.79141	1.83094	1.79268	3.45218		PC(22:0/14:1)	PC	0.760161	0.844877	0.223767	0.326862	C44 H86 O8 N1 P1	22:0/14:1	1 day, 12:01:00	1	787.609	23.096
1.35606	1.6129	1.05445	1.07435	1.10407	0.936127		PC(22:0/20:4)	PC	0.148366	0.318112	-0.302954	-1.78759	C50 H92 O8 N1 P1	22:0/20:4	1 day, 18:04:00	1	865.656	17.774
0.407045	0.358534	-0.640392	-0.403982	-0.539124	0.759508		PC(22:0/22:4)	PC	0.856861	0.903756	-0.102928	-0.19232	C52 H96 O8 N1 P1	22:0/22:4	1 day, 20:04:00	1	893.687	20.843
-1.95552	-1.14843	-0.880772	-4.31087	-2.58951	-0.247219		PC(22:0/22:5)	PC	0.436625	0.614583	-1.05429	-0.863376	C52 H94 O8 N1 P1	22:0/22:5	1 day, 20:05:00	1	891.672	17.956
1.87374	1.46017	1.08616	0.310789	1.34223	0.0113144		PC(22:1/14:1)	PC	0.118176	0.271683	-0.918577	-1.98462	C44 H84 O8 N1 P1	22:1/14:1	1 day, 12:02:00	1	785.593	23.301
-0.596968	-0.869106	-0.947691	-3.11548	-2.54906	-3.49043		TG(9:0/9:0/9:0)	TG	0.00187535	0.0345197	-0.696786	-7.29692	C30 H56 O6	9:0/9:0/9:0	1 day, 3:00:00	1	512.408	11.538
-1.28391	-1.67003	-2.70188	-2.46778	-2.95306	-2.63113		PC(22:1/14:1)	PC	0.148227	0.318112	-0.798716	-1.7884	C44 H84 O8 N1 P1	22:1/14:1	1 day, 12:02:00	1	785.593	26.456
-0.633596	-1.0915	-4.60553	-1.8625	-2.3858	0.324198		PC(22:5/20:4)	PC	0.622115	0.747016	0.802174	0.533245	C50 H82 O8 N1 P1	22:5/20:4	1 day, 18:09:00	2	855.578	9.233
-3.85599	-5.41343	-4.12319	-3.44041	-3.5162	-3.01599		PC(22:6/17:3)	PC	0.087101	0.218242	1.14	2.25563	C47 H76 O8 N1 P1	22:6/17:3	1 day, 15:09:00	2	813.531	7.875
-3.8871	-4.41343	-4.46165	-2.85244	-2.66676	-2.47772		PC(38:2e)	PC	0.00187294	0.0345197	-0.693607	-7.29941	C46 H90 O7 N1 P1	38:2e	38:2e	2	799.645	18.867
-4.476	-4.95399	-5.08879	-4.71494	-4.82197	-4.77767		PC(24:0)	PC	0.736275	0.828044	0.0680682	0.36112	C32 H64 O8 N1 P1	1 day, 0:00:00	1 day, 0:00:00	1	621.437	6.426
1.19132	0.566032	0.87245	1.02066	0.887833	0.869295		PC(24:5/18:0)	PC	0.804669	0.875933	0.0493298	0.264215	C50 H90 O8 N1 P1	24:5/18:0	1 day, 18:05:00	1	863.64	15.122
-9.2051	-5.13332	-9.26023	-4.55966	-4.39892	-7.15357		PC(24:5/18:1)	PC	0.201026	0.390479	2.4955	1.52887	C50 H88 O8 N1 P1	24:5/18:1	1 day, 18:06:00	1	861.625	14.048
-2.96795	-3.19841	-2.96578	-3.82073	-3.98869	-3.61017		LPE(20:1)	LPE	0.00619068	0.0487767	-0.685649	-5.2751	C25 H50 O7 N1 P1	20:01:00	20:01:00	1	507.332	4.995
-0.384369	-1.407	-0.824659	-1.1035	-1.06982	-0.899103		PC(25:0/9:0)	PC	0.641811	0.761297	-0.152134	-0.502359	C42 H84 O8 N1 P1	25:0/9:0	1 day, 10:00:00	1	761.593	7.933
-1.23932	-1.41235	-1.77444	-0.227951	-0.346272	-0.0938683		PE(36:3)	PE	0.00173068	0.0344099	-0.67697	-7.45393	C41 H76 O8 N1 P1	1 day, 12:03:00	1 day, 12:03:00	1	741.531	12.469
-4.78469	-5.45702	-5.39944	-4.85244	-4.53188	-3.58269		PC(25:0p)	PC	0.111415	0.262322	0.891375	2.03627	C33 H66 O7 N1 P1	25:0p	25:0p	1	619.458	7.779
0.0105896	-3.24924	-5.15843	-4.61978	-3.84627	-3.72565		PC(25:1/15:1)	PC	0.456177	0.62639	-1.26488	-0.824116	C48 H92 O8 N1 P1	25:1/15:1	1 day, 16:02:00	1	841.656	22.191
1.34564	1.83247	1.12738	1.35484	1.2781	1.34223		PC(26:0/15:1)	PC	0.627385	0.750458	-0.110105	-0.524924	C49 H96 O8 N1 P1	26:0/15:1	1 day, 17:01:00	1	857.687	23.452
4.95993	4.8039	4.65711	5.55223	5.42864	5.06795		PC(26:0/18:1)	PC	0.0328912	0.117715	0.542627	3.20031	C52 H102 O8 N1 P1	26:0/18:1	1 day, 20:01:00	1	899.734	24.082
1.51324	1.04757	1.10692	0.717413	1.2687	1.33324		PC(26:0/18:1)	PC	0.659133	0.773033	-0.116123	-0.475653	C52 H102 O8 N1 P1	26:0/18:1	1 day, 20:01:00	2	899.734	26.278
5.67799	5.29959	5.43911	5.54035	5.26398	5.44177		PC(26:1/18:1)	PC	0.699218	0.802558	-0.0568638	-0.415322	C52 H100 O8 N1 P1	26:1/18:1	1 day, 20:02:00	2	897.719	23.537
3.59467	3.26856	3.20885	3.62149	3.5427	3.46253		PC(26:2/18:1)	PC	0.223277	0.421955	0.184874	1.44004	C52 H98 O8 N1 P1	26:2/18:1	1 day, 20:03:00	2	895.703	23.058
-0.596968	-0.97999	-0.884863	-1.00556	-1.61713	-1.34772		PC(26:2/18:1)	PC	0.0758373	0.199709	-0.50286	-2.38184	C52 H98 O8 N1 P1	26:2/18:1	1 day, 20:03:00	1	895.703	23.883
-3.20706	-11.7772	-4.36702	-4.03368	-6.85118	-10.7489		PC(26:5/16:0)	PC	0.829778	0.893916	-0.760843	-0.229445	C50 H90 O8 N1 P1	26:5/16:0	1 day, 18:05:00	1	863.64	17.387
-2.23932	-1.39106	-1.70767	-1.4374	-4.14671	-1.6524		PC(26:6/18:0)	PC	0.522495	0.679679	-0.632823	-0.700009	C52 H92 O8 N1 P1	26:6/18:0	1 day, 20:06:00	1	889.656	16.369
-3.76288	-3.41343	-5.41829	-2.88282	-3.59637	-2.96189		PC(27:0e)	PC	0.185535	0.369468	1.05118	1.59686	C35 H72 O7 N1 P1	27:0e	27:0e	1	649.505	9.591
-1.49235	-1.61963	-1.67187	-1.18316	-1.23647	-1.0137		dMePE(38:1e)	dMePE	0.000103416	0.0107621	-0.672657	-15.4123	C45 H90 O7 N1 P1	38:1e	38:1e	1	787.645	22.735
-9.74681	-4.39212	-5.15052	-3.87059	-3.89953	-3.55573		PC(27:1p)	PC	0.188506	0.372811	2.65454	1.58338	C35 H68 O7 N1 P1	27:1p	27:1p	1	645.473	7.695
-4.52409	-8.16189	-8.97692	-7.22743	-9.27499	-8.97719		PC(28:2)	PC	0.447052	0.621968	-1.27224	-0.842267	C36 H68 O8 N1 P1	1 day, 4:02:00	1 day, 4:02:00	1	673.468	7.048
-4.48192	-0.200727	-0.352774	-0.371315	-0.429499	-0.544085		PC(29:0e)	PC	0.430189	0.608764	1.23018	0.876612	C37 H76 O7 N1 P1	29:0e	29:0e	1	677.536	11.735
-2.90888	-2.31389	-3.3901	-2.67364	-2.54243	-2.25533		PC(29:1)	PC	0.319309	0.524674	0.380491	1.13625	C37 H72 O8 N1 P1	1 day, 5:01:00	1 day, 5:01:00	1	689.5	8.551
-9.59938	-4.44819	-3.22328	-2.76498	-3.05322	-4.35177		PC(29:1e)	PC	0.304975	0.509441	2.36696	1.17553	C37 H74 O7 N1 P1	29:1e	29:1e	1	675.52	10.835
6.8989	6.59258	6.57801	6.65766	6.54999	6.59769		PC(30:0e)	PC	0.4651	0.631349	-0.0880508	-0.806641	C38 H78 O7 N1 P1	30:0e	30:0e	2	691.552	13.172
1.24835	1.42307	2.1822	2.30799	1.56974	1.48299		PC(30:1e)	PC	0.685695	0.796072	0.16903	0.435462	C38 H76 O7 N1 P1	30:1e	30:1e	1	689.536	10.823
4.25949	4.09078	3.98606	3.70895	3.9771	4.10803		PC(30:1e)	PC	0.271757	0.475992	-0.180749	-1.27367	C38 H76 O7 N1 P1	30:1e	30:1e	1	689.536	12.654
-3.13761	-3.692	-3.44948	-2.65604	-2.22315	-2.89276		PC(30:2e)	PC	0.0299671	0.111643	0.835711	3.2988	C38 H74 O7 N1 P1	30:2e	30:2e	1	687.52	9.001
-5.29821	-0.143967	-0.387194	-0.198999	-0.233797	0.324198		PC(30:2e)	PC	0.321932	0.527088	1.90692	1.12924	C38 H74 O7 N1 P1	30:2e	30:2e	1	687.52	10.273
-3.98047	0.468925	0.87245	-3.65955	0.171186	-3.24452		PC(30:3)	PC	0.527091	0.682387	-1.3646	-0.691855	C38 H70 O8 N1 P1	1 day, 6:03:00	1 day, 6:03:00	1	699.484	9.079
3.59247	3.52636	3.27913	3.16684	3.17873	3.28744		PC(31:0)	PC	0.068164	0.186467	-0.254984	-2.48065	C39 H78 O8 N1 P1	1 day, 7:00:00	1 day, 7:00:00	1	719.547	12.151
3.48505	3.19566	3.11718	2.87321	2.8755	2.8442		PC(31:0e)	PC	0.0232448	0.0991399	-0.40166	-3.57628	C39 H80 O7 N1 P1	31:0e	31:0e	1	705.567	14.717
-1.53022	-3.7806	-0.347116	-3.94769	-0.0114059	-0.0114059		PC(31:0p)	PC	0.750907	0.83786	0.562479	0.340077	C39 H78 O7 N1 P1	31:0p	31:0p	1	703.552	13.574
-3.32992	-4.917	-9.94157	-5.43141	-2.07221	-4.94254		PC(31:0p)	PC	0.443123	0.618708	1.91411	0.850175	C39 H78 O7 N1 P1	31:0p	31:0p	1	703.552	14.582
-3.48192	-5.96025	-2.21501	-3.40766	-4.9923	-5.37515		PC(31:1p)	PC	0.603494	0.734259	-0.705972	-0.563002	C39 H76 O7 N1 P1	31:1p	31:1p	1	701.536	11.216
-1.10753	-8.31389	-1.90967	-7.75633	-1.77145	-1.29939		PC(31:2)	PC	0.959191	0.98188	0.167972	0.0544459	C39 H74 O8 N1 P1	1 day, 7:02:00	1 day, 7:02:00	1	715.515	9.002
-10.1649	-7.19989	-6.18887	-4.82466	-4.61852	-4.79649		PC(31:2p)	PC	0.0601485	0.171336	3.10466	2.59841	C39 H74 O7 N1 P1	31:2p	31:2p	1	699.52	8.959
-3.69938	-3.47035	-3.63556	-3.61808	-3.73167	-3.56915		PC(31:3)	PC	0.673712	0.784825	-0.0378704	-0.453485	C39 H72 O8 N1 P1	1 day, 7:03:00	1 day, 7:03:00	1	713.5	8.362
-4.95552	-4.67132	-5.10398	-5.31639	-4.46262	-4.27939		PC(31:5)	PC	0.550023	0.698037	0.224141	0.651908	C39 H68 O8 N1 P1	1 day, 7:05:00	1 day, 7:05:00	1	709.468	6.252
1.77628	1.23043	1.33518	0.0677452	1.29672	1.22077		PC(32:0/12:0)	PC	0.24616	0.446289	-0.585555	-1.3575	C52 H104 O8 N1 P1	32:0/12:0	1 day, 20:00:00	1	901.75	24.819
4.96844	7.52636	7.52838	7.60875	7.51315	7.55604		PC(32:1e)	PC	0.358348	0.555269	0.884921	1.0369	C40 H80 O7 N1 P1	32:1e	32:1e	1	717.567	13.132
1.56804	0.732929	0.664133	1.26534	1.16106	1.37326		PC(32:1p)	PC	0.401822	0.589515	0.278189	0.936967	C40 H78 O7 N1 P1	32:1p	32:1p	1	715.552	10.908
-7.12875	-5.20583	-4.87832	-4.19964	-5.11291	-3.49043		PC(32:2p)	PC	0.156738	0.331081	1.46998	1.74054	C40 H76 O7 N1 P1	32:2p	32:2p	1	713.536	9.342
-0.217529	-0.377907	0.0176487	-0.498806	0	-0.18133		PC(32:2p)	PC	0.863092	0.907875	-0.0341161	-0.183827	C40 H76 O7 N1 P1	32:2p	32:2p	1	713.536	10.833
-1.25826	-1.38053	-1.60283	-0.382122	-0.503258	-0.432562		PS(16:0/18:1)	PS	0.0053247	0.0452136	-0.669622	-5.50098	C40 H76 O10 N1 P1	16:0/18:1	1 day, 10:01:00	1	761.521	11.91
0.591148	-0.702456	-1.19964	-3.30812	-4.21469	-2.62411		PC(32:3)	PC	0.0139453	0.0745094	-2.94533	-4.1776	C40 H74 O8 N1 P1	1 day, 8:03:00	1 day, 8:03:00	1	727.515	11.799
-3.39272	-3.30391	-3.4888	-2.84246	-2.72565	-2.52271		PE(20:0e/20:1)	PE	0.00024022	0.0154419	-0.654569	-12.4384	C45 H90 O7 N1 P1	20:0e/20:1	40:1e	1	787.645	22.839
1.39699	1.02794	0.87245	0.230299	-4.08372	-4.49299		PC(32:4)	PC	0.0629422	0.17608	-3.88126	-2.55543	C40 H72 O8 N1 P1	1 day, 8:04:00	1 day, 8:04:00	1	725.5	9.205
3.62082	3.30979	3.39759	3.19741	2.89243	2.80898		PC(32:4/8:0)	PC	0.0336677	0.119173	-0.476464	-3.17588	C48 H88 O8 N1 P1	32:4/8:0	1 day, 16:04:00	1	837.625	21.47
-3.98047	-3.81139	-3.95198	-2.97797	-2.46512	-2.46512		PG(16:1/18:2)	PG	0.0035303	0.0391196	-0.654395	-6.15739	C40 H73 O10 N0 P1	16:1/18:2	1 day, 10:03:00	1	744.494	7.711
-4.07135	-4.47035	-4.12319	-3.34994	-3.07221	-2.92691		PI(18:0/18:1)	PI	0.00207322	0.0345197	-0.653303	-7.10486	C45 H85 O13 N0 P1	18:0/18:1	1 day, 12:01:00	1	864.573	11.512
2.07632	3.9674	3.82155	4.13719	3.71695	3.62786		PC(33:0)	PC	0.438848	0.615491	0.538908	0.858843	C41 H82 O8 N1 P1	1 day, 9:00:00	1 day, 9:00:00	1	747.578	14.934
2.93756	2.68674	2.67112	2.03427	1.8755	2.27106		PC(33:0e)	PC	0.00802192	0.0569191	-0.704861	-4.90383	C41 H84 O7 N1 P1	33:0e	33:0e	1	733.598	17.02
2.97859	3.34789	3.35267	3.10369	2.88322	3.01974		PC(33:0e)	PC	0.183527	0.367761	-0.224164	-1.60609	C41 H84 O7 N1 P1	33:0e	33:0e	1	733.598	18.046
-1.75389	3.09078	3.09657	2.49678	2.42917	2.6019		PC(33:0e)	PC	0.558151	0.704743	1.03146	0.638029	C41 H84 O7 N1 P1	33:0e	33:0e	1	733.598	19.287
4.52483	4.21532	4.11974	4.2362	4.15342	4.1146		PC(33:0p)	PC	0.404761	0.591602	-0.118557	-0.930553	C41 H82 O7 N1 P1	33:0p	33:0p	1	731.583	14.645
-0.0486336	-0.790329	-0.77824	0.145052	-2.25533	-1.98869		PC(33:1p)	PC	0.358559	0.555269	-0.827254	-1.03639	C41 H80 O7 N1 P1	33:1p	33:1p	1	729.567	17.828
-7.21691	-5.05086	-4.64941	-5.35561	-4.4158	-5.58815		PC(33:2p)	PC	0.584531	0.720737	0.519209	0.59391	C41 H78 O7 N1 P1	33:2p	33:2p	1	727.552	11.176
-3.04041	-3.2189	-3.4326	-3.29445	-3.16087	-3.21258		PC(33:4)	PC	0.949925	0.97732	0.00800959	0.0668293	C41 H74 O8 N1 P1	1 day, 9:04:00	1 day, 9:04:00	1	739.515	8.293
0.146414	0.03582	0.102789	0.145052	0.0447388	-0.143194		PC(34:0/8:0)	PC	0.428944	0.608764	-0.0794754	-0.87919	C50 H100 O8 N1 P1	34:0/8:0	1 day, 18:00:00	1	873.719	26.412
1.67175	2.80101	3	2.11334	1.67665	1.87859		PC(34:0e)	PC	0.236667	0.435657	-0.60139	-1.39078	C42 H86 O7 N1 P1	34:0e	34:0e	1	747.614	21.213
0.840004	0.328362	0.461449	-0.812914	0.368866	-1.55239		PC(34:1/12:0)	PC	0.105584	0.251245	-1.20875	-2.08367	C54 H106 O8 N1 P1	34:1/12:0	1 day, 22:01:00	2	927.766	26.102
10.4697	10.1685	10.1193	9.93777	9.79728	9.80999		PC(34:1e)	PC	0.0269058	0.106329	-0.404153	-3.4149	C42 H84 O7 N1 P1	34:1e	34:1e	1	745.598	16.08
5.92537	5.59883	5.6079	5.06443	4.80492	5.00213		PC(16:0e/22:1)	PC	0.00143638	0.0323018	-0.638298	-7.83013	C46 H92 O7 N1 P1	16:0e/22:1	38:1e	1	801.661	22.849
0.654972	-0.489462	-1.76687	-0.330624	-0.492031	0.0987778		PC(34:2p)	PC	0.705877	0.806643	0.292493	0.405479	C42 H80 O7 N1 P1	34:2p	34:2p	1	741.567	11.201
-0.731661	-0.94854	-0.820734	-0.0813198	0.470747	-0.639957		PC(34:3p)	PC	0.0833306	0.210825	0.750135	2.29572	C42 H78 O7 N1 P1	34:3p	34:3p	1	739.552	10.516
-4.08481	-4.94776	-5.07377	-4.00891	-4.28825	-4.16902		PC(34:4p)	PC	0.163897	0.340897	0.546723	1.70238	C42 H76 O7 N1 P1	34:4p	34:4p	1	737.536	8.531
0.92362	1.7023	1.79141	0.81526	0.527014	0.487049		PC(34:5)	PC	0.0427892	0.141967	-0.86267	-2.93058	C42 H74 O8 N1 P1	1 day, 10:05:00	1 day, 10:05:00	1	751.515	9.587
-5.19728	-4.78893	-6.00801	-3.86048	-3.97791	-4.881		PC(34:6e)	PC	0.0862035	0.21634	1.09162	2.26499	C42 H74 O7 N1 P1	34:6e	34:6e	1	735.52	7.996
-8.02131	-4.4438	-6.41451	-6.48631	-7.49914	-6.06269		PC(34:6p)	PC	0.745288	0.835172	-0.38951	-0.348136	C42 H72 O7 N1 P1	34:6p	34:6p	1	733.505	8.891
1.82208	1.30572	1.45337	1.08092	1.0774	1.41646		PC(35:0e)	PC	0.152736	0.323941	-0.335462	-1.76269	C43 H88 O7 N1 P1	35:0e	35:0e	1	761.63	20.741
1.76068	1.16903	1.16746	1.13877	1.1146	1.27341		PC(35:0e)	PC	0.403179	0.589843	-0.19013	-0.934	C43 H88 O7 N1 P1	35:0e	35:0e	2	761.63	21.769
5.50156	5.26856	5.24207	4.19892	5.06795	4.38853		PC(35:0p)	PC	0.0467591	0.149266	-0.785602	-2.84229	C43 H86 O7 N1 P1	35:0p	35:0p	2	759.614	17.908
2.18549	1.745	1.94342	1.75489	1.60003	1.40792		PC(35:1p)	PC	0.0844102	0.213093	-0.370357	-2.28403	C43 H84 O7 N1 P1	35:1p	35:1p	1	757.598	14.172
-1.4849	-1.21235	-2.54988	-1.01114	-2.22846	-2.66676		PC(35:2p)	PC	0.749264	0.837077	-0.219744	-0.34243	C43 H82 O7 N1 P1	35:2p	35:2p	1	755.583	12.828
-2.10753	-0.759302	-1.01787	-0.538551	-1.10604	-3.49043		PC(35:2p)	PC	0.696606	0.800738	-0.416777	-0.419196	C43 H82 O7 N1 P1	35:2p	35:2p	1	755.583	13.638
-0.405329	3.09078	-2.65779	-2.26748	-2.08661	2.57737		PC(35:2p)	PC	0.806992	0.87785	-0.601458	-0.260983	C43 H82 O7 N1 P1	35:2p	35:2p	1	755.583	18.624
-6.12689	-2.6894	-2.41356	-2.56293	-2.36225	-2.53583		PC(35:7)	PC	0.352845	0.552168	1.25628	1.0503	C43 H72 O8 N1 P1	1 day, 11:07:00	1 day, 11:07:00	1	761.5	9.189
5.65181	5.22613	5.2303	4.87416	4.79677	4.78033		PC(36:0e)	PC	0.0185859	0.0853313	-0.552329	-3.83202	C44 H90 O7 N1 P1	36:0e	36:0e	1	775.645	23.119
2.98866	2.30572	2.37424	2.01724	2.24493	2.0309		PC(36:1/10:0)	PC	0.116175	0.269592	-0.458515	-1.99956	C54 H106 O8 N1 P1	36:1/10:0	1 day, 22:01:00	1	927.766	24.465
9.19839	9.025	9.02663	9.04408	8.99947	8.97258		PC(36:1e)	PC	0.271591	0.475992	-0.0779648	-1.27419	C44 H88 O7 N1 P1	36:1e	36:1e	3	773.63	19.501
3.32723	2.36559	2.69531	2	1.46664	1.68727		PC(36:1e)	PC	0.0285595	0.109806	-1.07807	-3.35035	C44 H88 O7 N1 P1	36:1e	36:1e	1	773.63	21.249
8.1289	7.76737	7.81132	7.41915	7.32759	7.29179		PC(36:2e)	PC	0.00977334	0.0625253	-0.556351	-4.63462	C44 H86 O7 N1 P1	36:2e	36:2e	1	771.614	15.73
2.27054	4.60298	4.52838	4.44167	4.426	4.44699		PC(36:2p)	PC	0.451676	0.625059	0.637582	0.833033	C44 H84 O7 N1 P1	36:2p	36:2p	1	769.598	13.278
4.93409	4.41743	4.27684	4.56986	4.75109	4.65517		PC(36:2p)	PC	0.60461	0.734472	0.115922	0.561202	C44 H84 O7 N1 P1	36:2p	36:2p	1	769.598	14.231
6.77094	6.42683	6.49924	7.06236	6.87434	6.99502		PC(36:4e)	PC	0.0253763	0.104518	0.411574	3.47894	C44 H82 O7 N1 P1	36:4e	36:4e	1	767.583	12.963
4.60344	4.25807	4.19438	4.71952	4.68197	4.72126		PC(36:4p)	PC	0.049598	0.155869	0.355619	2.78434	C44 H80 O7 N1 P1	36:4p	36:4p	1	765.567	12.437
-2.18999	0.510538	0.835613	0.921614	0.704802	0.752781		PC(36:5p)	PC	0.326291	0.528909	1.07435	1.1177	C44 H78 O7 N1 P1	36:5p	36:5p	1	763.552	10.812
-0.851189	-1.89136	-1.89308	-1.26082	-1.09872	-0.76372		PC(37:0)	PC	0.251729	0.451147	0.504124	1.33856	C45 H90 O8 N1 P1	1 day, 13:00:00	1 day, 13:00:00	1	803.64	21.865
2.50391	1.84374	1.81684	2.62374	3.21589	2.54659		PC(37:0p)	PC	0.0743125	0.197519	0.740579	2.40054	C45 H90 O7 N1 P1	37:0p	37:0p	2	787.645	21.236
2.33515	1.96223	2.1822	1.68758	1.35117	1.28278		PC(37:1p)	PC	0.0121704	0.0701031	-0.719356	-4.34861	C45 H88 O7 N1 P1	37:1p	37:1p	1	785.63	17.177
6.92537	6.66188	6.63048	6.39957	6.31338	6.22503		PC(37:2)	PC	0.0159148	0.0787949	-0.426585	-4.01618	C45 H86 O8 N1 P1	1 day, 13:02:00	1 day, 13:02:00	1	799.609	15.216
1.25949	-0.022337	0.194864	0.528379	0.47892	0.64794		PC(37:2p)	PC	0.861219	0.907128	0.0744082	0.186377	C45 H86 O7 N1 P1	37:2p	37:2p	1	783.614	15.768
2.57697	2.19566	2.14756	1.06111	1.3467	2.31052		PC(37:2p)	PC	0.141655	0.308586	-0.733952	-1.82739	C45 H86 O7 N1 P1	37:2p	37:2p	1	783.614	22.952
3.50391	3.24538	2.90837	2.7753	2.71695	2.79922		PC(37:6p)	PC	0.0590965	0.170517	-0.455399	-2.6152	C45 H78 O7 N1 P1	37:6p	37:6p	1	775.552	13.052
3.51557	3.43244	3.27684	3.13719	2.85052	3.10143		PC(37:7p)	PC	0.0294731	0.111008	-0.378571	-3.31656	C45 H76 O7 N1 P1	37:7p	37:7p	1	773.536	12.244
-5.19728	-0.790329	-1.70767	-1.51061	-1.25805	-1.40372		PC(38:0)	PC	0.431728	0.609889	1.1743	0.873432	C46 H92 O8 N1 P1	1 day, 14:00:00	1 day, 14:00:00	1	817.656	9.948
3.35346	2.84654	2.66763	3.17147	3.31052	3.44177		PC(38:0)	PC	0.184364	0.368491	0.35204	1.60223	C46 H92 O8 N1 P1	1 day, 14:00:00	1 day, 14:00:00	1	817.656	23.245
4.24555	3.91493	4.06775	3.40285	2.83786	3.28744		PC(38:0e)	PC	0.0102805	0.0636819	-0.900023	-4.56747	C46 H94 O7 N1 P1	38:0e	38:0e	1	803.677	23.727
7.14776	6.79122	6.73835	6.34259	6.28307	6.22958		PC(38:1e)	PC	0.0101925	0.063642	-0.607367	-4.57883	C46 H92 O7 N1 P1	38:1e	38:1e	1	801.661	22.853
5.54204	5.40797	5.2303	4.71952	4.64158	4.73838		PE(18:0p/22:1)	PE	3.5265e-05	0.00688108	-0.632643	-20.2274	C45 H88 O7 N1 P1	18:0p/22:1	40:1p	1	785.63	23.489
1.19132	3.593	3.72247	4.55223	4.5427	4.07471		PC(38:3e)	PC	0.137212	0.302098	1.55428	1.85488	C46 H88 O7 N1 P1	38:3e	38:3e	1	797.63	17.421
6.02257	5.82893	5.75899	6.2797	6.15342	6.16455		PC(38:6e)	PC	0.0205565	0.0906462	0.329062	3.71542	C46 H82 O7 N1 P1	38:6e	38:6e	1	791.583	12.145
-2.85791	-2.89585	-2.94512	-2.44494	-2.79491	-2.20732		PC(38:6p)	PC	0.0728718	0.194117	0.417237	2.41862	C46 H80 O7 N1 P1	38:6p	38:6p	1	789.567	9.731
-4.7414	-4.62087	-6.07976	-3.34994	-3.92864	-3.00683		PC(38:7p)	PC	0.0333163	0.118197	1.71887	3.18685	C46 H78 O7 N1 P1	38:7p	38:7p	1	787.552	9.695
-5.02303	-1.39635	-1.77444	-1.60874	-2.37988	-2.03915		PC(38:8)	PC	0.571339	0.710646	0.722019	0.615801	C46 H76 O8 N1 P1	1 day, 14:08:00	1 day, 14:08:00	1	801.531	9.891
1.84445	0.683603	1.53222	1.92161	1.58496	2.0309		PC(39:1)	PC	0.256072	0.456832	0.492402	1.32408	C47 H92 O8 N1 P1	1 day, 15:01:00	1 day, 15:01:00	1	829.656	22.318
-0.142294	-0.417727	-0.147078	-1.20538	-1.86767	-1.36517		PMe(33:1)	PMe	0.00489312	0.0444079	-0.631123	-5.63106	C37 H71 O8 N0 P1	1 day, 9:01:00	1 day, 9:01:00	1	674.489	11.94
-2.20217	-1.27925	-0.636936	0.218424	-0.11832	0.704802		PC(39:2p)	PC	0.0329826	0.117715	1.64108	3.1974	C47 H90 O7 N1 P1	39:2p	39:2p	1	811.645	19.303
-2.25192	-3.18186	-2.779	-2.152	-3.42797	-2.81876		PC(39:2p)	PC	0.898523	0.933818	-0.0619831	-0.135822	C47 H90 O7 N1 P1	39:2p	39:2p	1	811.645	20.583
1.45629	0.977663	1.25376	0.0138073	0.792675	0.799217		PC(39:3)	PC	0.0785166	0.202504	-0.694003	-2.34998	C47 H88 O8 N1 P1	1 day, 15:03:00	1 day, 15:03:00	1	825.625	15.565
-2.72199	-0.786848	-0.852442	-0.378511	-0.869743	-0.452633		PC(39:4e)	PC	0.245739	0.446046	0.886796	1.35895	C47 H88 O7 N1 P1	39:4e	39:4e	1	809.63	15.558
-1.95552	-0.0121403	-4.41829	1.1883	1.16106	1.27341		PC(39:5)	PC	0.0590487	0.170517	3.33625	2.61597	C47 H84 O8 N1 P1	1 day, 15:05:00	1 day, 15:05:00	1	821.593	12.238
-1.44095	-1.33916	-1.78971	-0.594007	-0.924751	-2.28271		PC(39:5e)	PC	0.656767	0.77224	0.256117	0.479278	C47 H86 O7 N1 P1	39:5e	39:5e	1	807.614	15.084
-6.20706	-1.29399	-0.70405	-0.536537	-0.207325	-4.67544		PC(39:5e)	PC	0.702269	0.804286	0.928601	0.410806	C47 H86 O7 N1 P1	39:5e	39:5e	1	807.614	21.125
-0.584963	-0.832764	-1.04967	-1.19264	-0.493629	-0.302185		PC(39:6e)	PC	0.625126	0.748792	0.159648	0.528485	C47 H84 O7 N1 P1	39:6e	39:6e	1	805.598	12.966
-2.08481	-1.96025	-1.65779	-1.90862	-1.42187	-1.67399		PC(39:6p)	PC	0.286132	0.491053	0.232792	1.22988	C47 H82 O7 N1 P1	39:6p	39:6p	1	803.583	12.859
0.320333	-7.3043	-5.00089	-7.81136	-4.19791	-3.2338		PC(39:7p)	PC	0.703244	0.804812	-1.08607	-0.409365	C47 H80 O7 N1 P1	39:7p	39:7p	1	801.567	19.311
-6.99057	-1.589	-1.19455	-5.31639	-2.27719	-6.14069		PC(39:8p)	PC	0.582173	0.718965	-1.32005	-0.597799	C47 H78 O7 N1 P1	39:8p	39:8p	1	799.552	16.207
1.83703	1.47474	1.5626	0.418503	0.565905	0.64794		SM(d44:1)	SM	0.00332768	0.0381949	-0.624066	-6.25695	C49 H99 O6 N2 P1	d44:1	d44:1	1	842.724	23.387
-2.52562	-3.16912	-2.89144	-1.51457	-1.28271	-1.52598		DG(34:1e)	DG	0.00648851	0.0494077	-0.616754	-5.2062	C37 H72 O4	34:1e	34:1e	1	580.543	14.895
5.04286	4.8039	4.75899	4.11334	3.8251	4.12115		TG(20:1/18:1/18:1)	TG	0.00206662	0.0345197	-0.612701	-7.11089	C59 H108 O6	20:1/18:1/18:1	2 days, 8:03:00	1	912.815	24.815
-0.569109	-1.1529	-2.04967	-1.76498	-3.1307	-2.81077		PC(40:1e)	PC	0.0926642	0.229601	-1.31159	-2.19989	C48 H96 O7 N1 P1	40:1e	40:1e	1	829.692	26.424
5.06684	4.01802	4.27684	3.2797	3.28744	4.14702		PC(40:2e)	PC	0.107638	0.255353	-0.882513	-2.06665	C48 H94 O7 N1 P1	40:2e	40:2e	1	827.677	23.094
-0.870489	1.86048	1.86638	1.34396	1.12506	1.04474		PC(40:2p)	PC	0.82263	0.890249	0.219128	0.239306	C48 H92 O7 N1 P1	40:2p	40:2p	2	825.661	19.078
2.15001	0.138235	-0.082201	1.12611	1.06116	1.13026		PC(40:2p)	PC	0.629607	0.751388	0.370495	0.521428	C48 H92 O7 N1 P1	40:2p	40:2p	1	825.661	20.307
1.0573	4.11424	3.73419	4.85031	4.73838	4.83707		PC(40:3p)	PC	0.128512	0.289477	1.84001	1.91158	C48 H90 O7 N1 P1	40:3p	40:3p	1	823.645	18.277
4.54773	3.77769	3.79462	4.42884	4.39394	4.29325		PC(40:5e)	PC	0.266229	0.47065	0.331996	1.29111	C48 H88 O7 N1 P1	40:5e	40:5e	1	821.63	15.881
4.44169	4.20444	4.14505	4.18373	3.96987	3.89548		PC(40:6e)	PC	0.119388	0.273663	-0.247365	-1.9757	C48 H86 O7 N1 P1	40:6e	40:6e	2	819.614	12.626
-2.94321	4.83952	4.43911	5.26534	5.06456	4.98429		PC(40:6e)	PC	0.302581	0.50788	2.99293	1.18226	C48 H86 O7 N1 P1	40:6e	40:6e	1	819.614	15.04
4.59247	4.38886	4.33298	4.49801	4.19122	4.39933		PC(40:6p)	PC	0.564524	0.707241	-0.0752513	-0.627244	C48 H84 O7 N1 P1	40:6p	40:6p	1	817.598	11.948
-4.85984	-5.14041	-5.29118	-3.21501	-3.75143	-2.92691		PE(18:1p/16:1)	PE	0.00449018	0.0440571	-0.606339	-5.76586	C39 H74 O7 N1 P1	18:1p/16:1	34:2p	1	699.52	13.822
1.2144	0.745003	0.494909	0.397593	0.386354	0.342232		PC(40:9)	PC	0.10453	0.249498	-0.442711	-2.09254	C48 H78 O8 N1 P1	1 day, 16:09:00	1 day, 16:09:00	1	827.547	10.759
-0.613132	-0.657267	-2.44948	-2.67364	-3.07221	-3.94955		PC(41:1p)	PC	0.0490699	0.155057	-1.99184	-2.79482	C49 H96 O7 N1 P1	41:1p	41:1p	1	841.692	23.955
-1.9049	-1.1664	-2.92476	-2.58774	-2.02521	-1.40372		PC(41:2p)	PC	0.991605	0.994152	-0.00687091	-0.0111937	C49 H94 O7 N1 P1	41:2p	41:2p	1	839.677	23.015
-0.654356	-0.81139	-1.2836	-0.986193	-0.615385	-0.423393		PC(41:3)	PC	0.390661	0.582388	0.241458	0.961699	C49 H92 O8 N1 P1	1 day, 17:03:00	1 day, 17:03:00	1	853.656	18.599
-7.31927	-5.79452	-4.69468	-4.25154	-3.84464	-3.02521		PC(41:4e)	PC	0.0571585	0.169306	2.22903	2.64703	C49 H92 O7 N1 P1	41:4e	41:4e	1	837.661	19.031
-6.91809	-5.91093	-11.7176	-5.76687	-7.97148	-5.63254		PC(41:6e)	PC	0.425251	0.608678	1.72525	0.886876	C49 H88 O7 N1 P1	41:6e	41:6e	1	833.63	15.491
-2.21444	-1.30391	-1.22535	-2.57116	-1.49363	-2.87598		PC(42:0e)	PC	0.236171	0.435257	-0.732355	-1.39255	C50 H102 O7 N1 P1	42:0e	42:0e	1	859.739	26.352
-0.419472	-0.81493	-0.733271	-0.937559	-0.168507	-0.155796		PC(42:11)	PC	0.45579	0.62639	0.23527	0.82488	C50 H78 O8 N1 P1	1 day, 18:11:00	1 day, 18:11:00	1	851.547	9.323
3.07947	2.94402	3.07039	2.49678	2.10671	2.1636		PI(19:1/18:1)	PI	0.0005299	0.0204677	-0.590442	-10.153	C46 H85 O13 N0 P1	19:1/18:1	1 day, 13:02:00	1	876.573	12.413
2.48979	2.00804	2.15256	1.56635	1.69431	1.73583		PC(42:2e)	PC	0.0220171	0.0952041	-0.551299	-3.6373	C50 H98 O7 N1 P1	42:2e	42:2e	1	855.708	23.477
-2.59456	-0.189196	-0.225353	0.876989	1.00567	0.725561		PC(42:3p)	PC	0.0793142	0.203969	1.87244	2.34074	C50 H94 O7 N1 P1	42:3p	42:3p	1	851.677	20.963
0.146414	-0.825603	-0.602829	-0.242647	-0.168507	-0.207325		PC(42:3p)	PC	0.494779	0.656202	0.22118	0.750335	C50 H94 O7 N1 P1	42:3p	42:3p	1	851.677	21.784
0.665062	-0.137302	-0.00222015	0.73419	0.906132	0.746025		PC(42:3p)	PC	0.0711635	0.191528	0.620269	2.44058	C50 H94 O7 N1 P1	42:3p	42:3p	1	851.677	22.839
-0.00265884	-1.28906	-2.26748	-0.0623646	-0.44488	-0.529253		PC(42:4)	PC	0.278606	0.483448	0.8409	1.25254	C50 H92 O8 N1 P1	1 day, 18:04:00	1 day, 18:04:00	1	865.656	19.34
-0.53022	0.235573	0.317484	0.767166	0.805731	0.837864		PC(42:4p)	PC	0.0423829	0.141367	0.795975	2.94015	C50 H92 O7 N1 P1	42:4p	42:4p	1	849.661	19.324
1.67175	0.169029	0.192923	0.253757	0.315096	-0.130705		PC(42:5)	PC	0.361065	0.55749	-0.531851	-1.03036	C50 H90 O8 N1 P1	1 day, 18:05:00	1 day, 18:05:00	1	863.64	16.106
0.502031	0.247503	0.310341	0.657112	0.51116	0.596277		PC(42:6)	PC	0.0549247	0.166804	0.234891	2.68531	C50 H88 O8 N1 P1	1 day, 18:06:00	1 day, 18:06:00	1	861.625	13.061
-1.08481	-0.641466	-0.664816	-0.913843	-0.740757	-1.11094		PC(42:6e)	PC	0.524899	0.681103	-0.124817	-0.695737	C50 H90 O7 N1 P1	42:6e	42:6e	1	847.645	15.404
-2.65352	0.375719	0.920147	1.44422	1.23532	1.16106		PC(42:6e)	PC	0.195103	0.381649	1.73275	1.55421	C50 H90 O7 N1 P1	42:6e	42:6e	1	847.645	18.289
-0.065218	1.48916	1.50119	1.59877	1.74263	2		PC(42:7)	PC	0.205439	0.396404	0.805421	1.51049	C50 H86 O8 N1 P1	1 day, 18:07:00	1 day, 18:07:00	1	859.609	12.692
-2.95346	-2.81139	-4.66622	-1.57528	-4.15074	-1.85529		PC(42:7e)	PC	0.400353	0.587913	0.949923	0.940189	C50 H88 O7 N1 P1	42:7e	42:7e	1	845.63	14.386
-0.799406	-6.41687	-4.9383	-4.53372	-6.06269	-4.53714		PC(42:7e)	PC	0.602062	0.733661	-0.992992	-0.565313	C50 H88 O7 N1 P1	42:7e	42:7e	1	845.63	15.488
0.526217	-0.254997	-0.774439	-0.727747	0.725561	0.697815		PC(42:8)	PC	0.548702	0.697666	0.399616	0.654176	C50 H84 O8 N1 P1	1 day, 18:08:00	1 day, 18:08:00	1	857.593	10.542
1.72094	1.13273	1.12738	1.43399	1.20114	1.27341		PC(43:1)	PC	0.913353	0.94671	-0.0241712	-0.115852	C51 H100 O8 N1 P1	1 day, 19:01:00	1 day, 19:01:00	1	885.719	23.915
1.95137	1.53855	1.29052	1.81131	1.69781	1.65877		PC(43:2)	PC	0.549971	0.698037	0.129156	0.651997	C51 H98 O8 N1 P1	1 day, 19:02:00	1 day, 19:02:00	1	883.703	23.311
-1.04589	-1.93692	-3.70044	-1.08573	-2.64528	-2.54243		PC(43:3)	PC	0.890142	0.927818	0.136605	0.147137	C51 H96 O8 N1 P1	1 day, 19:03:00	1 day, 19:03:00	1	881.687	22.061
-1.59295	-1.96812	-1.72959	-1.199	-1.13319	-1.88855		PC(43:6)	PC	0.249997	0.449595	0.356639	1.34441	C51 H90 O8 N1 P1	1 day, 19:06:00	1 day, 19:06:00	1	875.64	23.02
-0.865639	0.0120392	-1.96059	-0.454411	-1.46512	-1.50004		PC(44:0)	PC	0.776897	0.855245	-0.201796	-0.303137	C52 H104 O8 N1 P1	1 day, 20:00:00	1 day, 20:00:00	1	901.75	26.335
0.216688	-0.180035	-0.270153	0.0274811	0.077404	0.130257		PC(44:0e)	PC	0.36345	0.559237	0.156214	1.02465	C52 H106 O7 N1 P1	44:0e	44:0e	1	887.771	25.577
-5.67882	-2.95712	-3.41356	-1.48709	-2.15074	-1.4158		PC(44:10)	PC	0.0558195	0.167292	2.33195	2.66977	C52 H84 O8 N1 P1	1 day, 20:10:00	1 day, 20:10:00	1	881.593	9.751
-10.1618	-3.78615	-3.75633	-2.57116	-2.44025	-2.20732		PC(44:11)	PC	0.176613	0.358974	3.4952	1.63873	C52 H82 O8 N1 P1	1 day, 20:11:00	1 day, 20:11:00	1	879.578	8.581
0.496393	1.14189	1.14756	0.83872	0.971317	0.936127		PC(44:1e)	PC	0.954886	0.979211	-0.0132268	-0.0601971	C52 H104 O7 N1 P1	44:1e	44:1e	1	885.755	24.556
-1.05139	-1.08721	-0.96059	-1.41504	-2.61017	-1.02984		PC(44:1e)	PC	0.243677	0.442817	-0.651955	-1.36608	C52 H104 O7 N1 P1	44:1e	44:1e	1	885.755	26.426
1.57697	1.16903	0.705553	-0.330624	0.542696	0.39502		PC(44:2e)	PC	0.0620359	0.174424	-0.948154	-2.56913	C52 H102 O7 N1 P1	44:2e	44:2e	1	883.739	24.01
-0.264629	-1.37007	-1.74438	-0.100527	0.140598	0.0447388		PC(44:2p)	PC	0.0621406	0.174424	1.15463	2.56753	C52 H100 O7 N1 P1	44:2p	44:2p	1	881.724	23.6
3.19422	2.94402	3.07039	2.61244	-0.426443	2.35339		PC(44:3p)	PC	0.185775	0.369468	-1.55641	-1.59576	C52 H98 O7 N1 P1	44:3p	44:3p	1	879.708	23.864
-0.130611	-0.375292	-0.319155	0.51873	0.906132	0.837864		TG(14:0e/20:1/22:1)	TG	0.00627502	0.0487767	-0.561316	-5.25518	C59 H112 O5	14:0e/20:1/22:1	56:2e	1	900.851	25.536
-0.124805	-0.420422	-0.335867	0.206451	-0.106043	0.18124		PC(44:5)	PC	0.0437969	0.143327	0.387581	2.90729	C52 H94 O8 N1 P1	1 day, 20:05:00	1 day, 20:05:00	1	891.672	19.587
-0.53022	-1.25981	-1.31639	-0.413189	-0.636421	-0.316259		PC(44:6e)	PC	0.0983897	0.239231	0.580184	2.1463	C52 H94 O7 N1 P1	44:6e	44:6e	1	875.677	21.864
-5.61232	-2.5413	-2.25683	-1.98345	-1.74456	-2.50326		PC(44:7)	PC	0.273094	0.476846	1.39306	1.26951	C52 H90 O8 N1 P1	1 day, 20:07:00	1 day, 20:07:00	1	887.64	15.408
-0.997345	-1.28906	-2.13484	-1.33237	-1.04617	-0.905472		PC(45:1)	PC	0.355886	0.552774	0.379078	1.04287	C53 H104 O8 N1 P1	1 day, 21:01:00	1 day, 21:01:00	1	913.75	24.224
0.32246	0.0784264	0.285061	0.299561	0.109346	0.066597		PC(45:2)	PC	0.538197	0.688628	-0.0701478	-0.672357	C53 H102 O8 N1 P1	1 day, 21:02:00	1 day, 21:02:00	1	911.734	23.816
-1.16	-2.589	-0.477016	-0.558844	-0.385801	-0.330473		PC(46:0)	PC	0.191219	0.376435	0.983631	1.57125	C54 H108 O8 N1 P1	1 day, 22:00:00	1 day, 22:00:00	1	929.781	26.351
3.06367	2.6551	2.62509	2.66807	2.62234	2.41433		PC(46:2)	PC	0.25776	0.459318	-0.213041	-1.31851	C54 H104 O8 N1 P1	1 day, 22:02:00	1 day, 22:02:00	1	925.75	24.01
1.33515	0.977663	1.03292	1.43911	1.22077	1.03922		PC(46:3)	PC	0.503302	0.66244	0.11779	0.734641	C54 H102 O8 N1 P1	1 day, 22:03:00	1 day, 22:03:00	1	923.734	23.57
0.368464	0.161842	-0.335867	0.343956	0.0113144	0.305935		PC(46:4)	PC	0.54244	0.692354	0.155589	0.664984	C54 H100 O8 N1 P1	1 day, 22:04:00	1 day, 22:04:00	1	921.719	23.245
0.450468	0.977663	0.678072	1.85798	1.93613	1.99146		PC(18:1/18:1)	PC	0.00389564	0.0402721	-0.557231	-5.99449	C44 H84 O8 N1 P1	18:1/18:1	1 day, 12:02:00	1	785.593	13.764
-7.9872	-1.4449	-3.30209	-1.97797	-5.33792	-7.74258		PC(46:6)	PC	0.777736	0.855323	-0.774764	-0.301954	C54 H96 O8 N1 P1	1 day, 22:06:00	1 day, 22:06:00	1	917.687	19.36
-1.29691	-7.71828	-6.25514	-7.76536	-5.77456	-5.79334		PC(46:6)	PC	0.545371	0.694959	-1.35431	-0.659914	C54 H96 O8 N1 P1	1 day, 22:06:00	1 day, 22:06:00	1	917.687	20.228
-0.794788	-0.865431	-1.07751	-0.439285	-0.155796	-0.540775		PC(46:6)	PC	0.0202887	0.0899735	0.533957	3.73046	C54 H96 O8 N1 P1	1 day, 22:06:00	1 day, 22:06:00	1	917.687	22.748
-1.64186	-1.5413	-2.33307	-1.17062	-1.27719	-1.30499		PC(46:7)	PC	0.0801931	0.20488	0.587812	2.33067	C54 H94 O8 N1 P1	1 day, 22:07:00	1 day, 22:07:00	1	915.672	18.537
0.216688	-0.550125	-0.2836	-1.58774	-0.168507	-1.19948		PC(48:1)	PC	0.179266	0.36248	-0.779562	-1.62605	C56 H110 O8 N1 P1	2 days, 0:01:00	2 days, 0:01:00	1	955.797	25.087
-0.914883	-0.987961	-0.748106	-0.192644	-0.366632	-0.353512		PE(16:0/18:2)	PE	0.00321487	0.0381913	-0.553396	-6.31567	C39 H74 O8 N1 P1	16:0/18:2	1 day, 10:02:00	1	715.515	9.571
0.268339	0.150995	0.0903339	0.906891	0.825096	0.924204		TG(20:0p/16:0/20:1)	TG	0.00564604	0.0461438	-0.551796	-5.41224	C59 H112 O5	20:0p/16:0/20:1	56:1p	1	900.851	25.541
-1.37745	-1.17093	-1.10589	-0.606625	-0.575903	-0.438707		dMePE(18:1/18:1)	dMePE	0.00532947	0.0452136	-0.545275	-5.49962	C43 H82 O8 N1 P1	18:1/18:1	1 day, 12:02:00	1	771.578	13.751
-1.8464	-1.89136	-2.04051	-0.913843	-0.855286	-0.690393		LPS(37:4)	LPS	5.85998e-05	0.00974532	-0.543027	-17.7947	C43 H78 O9 N1 P1	1 day, 13:04:00	1 day, 13:04:00	1	783.541	26.662
-5.65185	-3.12979	-4.33531	-4.08927	-3.42797	-3.5162		PC(8:0/18:1)	PC	0.410947	0.596733	0.694503	0.917175	C34 H66 O8 N1 P1	8:0/18:1	1 day, 2:01:00	1	647.453	6.66
-6.41578	-6.85855	-6.39944	-6.72371	-6.34714	-7.59912		PE(10:0p/16:0)	PE	0.453312	0.625114	-0.332068	-0.829783	C31 H62 O7 N1 P1	10:0p/16:0	26:0p	1	591.426	9.334
-5.04041	0.129053	0.0944958	0.169926	0.201139	0.0987778		PE(16:0/16:0)	PE	0.362911	0.559237	1.76224	1.02593	C37 H74 O8 N1 P1	16:0/16:0	1 day, 8:00:00	1	691.515	15.138
2.78787	2.64224	2.49333	2.38171	2.28044	2.28744		PE(16:0/16:1)	PE	0.0235005	0.0999573	-0.324617	-3.56405	C37 H72 O8 N1 P1	16:0/16:1	1 day, 8:01:00	1	689.5	12.195
6.27329	6.02732	6	5.85511	5.69299	5.64613		PE(16:0/18:1)	PE	0.0265357	0.105669	-0.368795	-3.43	C39 H76 O8 N1 P1	16:0/18:1	1 day, 10:01:00	2	717.531	15.079
1.19132	0.671001	0.490175	0.783377	0.305935	0.683741		PE(16:0/20:3)	PE	0.491855	0.653991	-0.193147	-0.755765	C41 H76 O8 N1 P1	16:0/20:3	1 day, 12:03:00	1	741.531	11.337
2.66339	2.4565	2.42472	2.40285	1.99716	2.32646		PE(16:0/20:4)	PE	0.133619	0.296278	-0.27271	-1.87781	C41 H74 O8 N1 P1	16:0/20:4	1 day, 12:04:00	1	739.515	12.1
0.160746	0.671001	0.549006	0.783377	0.305935	0.683741		PE(16:0/22:6)	PE	0.570183	0.710646	0.130767	0.617735	C43 H74 O8 N1 P1	16:0/22:6	1 day, 14:06:00	1	763.515	11.271
-3.67203	-3.64587	-3.60013	-2.98895	-3.47772	-2.54243		PE(16:0e)	PE	0.0786147	0.202504	0.636311	2.34884	C21 H44 O7 N1 P1	16:0e	16:0e	1	453.286	3.796
-1.37056	-2.13509	-1.92644	-1.90862	-1.6849	-4.57997		PE(16:0e/16:0)	PE	0.393971	0.582542	-0.913803	-0.954303	C37 H76 O7 N1 P1	16:0e/16:0	32:0e	1	677.536	17.481
2.20866	0.957054	0.896496	1.15754	1.2687	1.13026		PE(16:0e/18:1)	PE	0.714871	0.814479	-0.168571	-0.392258	C39 H78 O7 N1 P1	16:0e/18:1	34:1e	1	703.552	17.254
6.12129	5.76367	5.68327	5.56985	5.41539	5.5206		PE(16:0e/18:2)	PE	0.0673617	0.185126	-0.354126	-2.4917	C39 H76 O7 N1 P1	16:0e/18:2	34:2e	1	701.536	13.417
0.399008	0.22699	0.125347	0.0544491	0.0113144	-0.207325		PE(16:0e/19:2)	PE	0.0590452	0.170517	-0.297635	-2.61603	C40 H78 O7 N1 P1	16:0e/19:2	35:2e	1	715.552	14.999
5.64651	5.41271	5.50901	5.44485	5.26693	5.46252		PE(16:0e/20:2)	PE	0.22758	0.426694	-0.131306	-1.42389	C41 H80 O7 N1 P1	16:0e/20:2	36:2e	1	729.567	16.478
-0.377449	3.37921	3.03292	3.99653	3.94795	4.06116		PE(16:0e/22:2)	PE	0.172291	0.353248	1.99032	1.65981	C43 H84 O7 N1 P1	16:0e/22:2	38:2e	1	757.598	18.648
1.78401	-1.47819	-1.05428	-1.2118	-1.55239	-3.47772		PE(16:0e/22:2)	PE	0.214862	0.410848	-1.83115	-1.47254	C43 H84 O7 N1 P1	16:0e/22:2	38:2e	1	757.598	19.71
1.03154	4.41743	4.02748	4.25811	4.04749	4.25211		PE(16:0e/22:3)	PE	0.392194	0.582388	1.02709	0.958267	C43 H82 O7 N1 P1	16:0e/22:3	38:3e	1	755.583	16.328
-10.5994	-1.02849	-1.37275	-2.29445	-3.67254	-9.92105		PE(16:0e/22:5)	PE	0.817926	0.887271	-0.962471	-0.245811	C43 H78 O7 N1 P1	16:0e/22:5	38:5e	1	751.552	13.882
1.31394	1.48916	1.47748	1.84259	2.1406	2.36667		PE(16:0p/16:0)	PE	0.0130657	0.0722035	0.68976	4.25884	C37 H74 O7 N1 P1	16:0p/16:0	32:0p	2	675.52	16.841
2.07001	1.36167	1.76554	1.37102	1.06116	1.33324		PE(16:0p/16:1)	PE	0.103561	0.247991	-0.477263	-2.10079	C37 H72 O7 N1 P1	16:0p/16:1	32:1p	1	673.505	13.626
-6.14558	-0.715631	-0.714939	-0.988945	-0.886448	-0.710701		PE(16:0p/17:1)	PE	0.410561	0.596733	1.66335	0.918005	C38 H74 O7 N1 P1	16:0p/17:1	33:1p	1	687.52	15.052
6.19929	5.9577	5.93619	5.74302	5.60471	5.74899		PE(16:0p/18:1)	PE	0.0263479	0.105669	-0.332156	-3.43775	C39 H76 O7 N1 P1	16:0p/18:1	34:1p	1	701.536	16.668
-0.740513	-2.78338	-2.31087	-3.152	-1.11094	-2.9797		PE(16:0p/18:2)	PE	0.629265	0.751388	-0.469292	-0.521965	C39 H74 O7 N1 P1	16:0p/18:2	34:2p	1	699.52	14.639
-4.22683	-4.21703	-4.23996	-3.6613	-3.00683	-2.98869		PE(16:0p/18:3)	PE	0.0103503	0.0638607	1.009	4.55855	C39 H72 O7 N1 P1	16:0p/18:3	34:3p	1	697.505	12.709
-0.499846	-0.0617504	0.30855	-0.0422268	0.0113144	0.109346		PE(16:0p/19:1)	PE	0.666367	0.77801	0.110493	0.46462	C40 H78 O7 N1 P1	16:0p/19:1	35:1p	1	715.552	17.327
0.105017	0.0592155	-0.144623	-0.0609169	-0.168507	-0.0938683		PE(16:0p/20:0)	PE	0.240833	0.438669	-0.1143	-1.37602	C41 H82 O7 N1 P1	16:0p/20:0	36:0p	1	731.583	23.125
5.06684	4.84654	4.52838	4.39628	5.70393	4.27576		PE(16:0p/20:1)	PE	0.965976	0.984261	-0.0219332	-0.0453852	C41 H80 O7 N1 P1	16:0p/20:1	36:1p	2	729.567	19.784
-3.03823	4.30979	4.33298	4.05612	3.9257	3.99146		PE(16:0p/20:2)	PE	0.435706	0.613843	2.12291	0.865257	C41 H78 O7 N1 P1	16:0p/20:2	36:2p	1	727.552	16.23
6.12129	5.76367	5.68327	5.56985	5.34447	5.5206		PE(16:0p/20:4)	PE	0.0666516	0.183766	-0.377767	-2.50161	C41 H74 O7 N1 P1	16:0p/20:4	36:4p	1	723.52	13.383
1.69655	1.57282	1.62149	0.700439	0.527014	0.812214		PE(34:2p)	PE	0.00147949	0.0323018	-0.536495	-7.76933	C39 H74 O7 N1 P1	34:2p	34:2p	1	699.52	13.402
1.31394	0.02001	0.664133	-0.155088	0.936127	0.805731		PE(16:0p/21:1)	PE	0.800538	0.873264	-0.137103	-0.269971	C42 H82 O7 N1 P1	16:0p/21:1	37:1p	1	743.583	21.351
0.620825	-1.58295	-0.556393	-4.72959	-1.56242	-4.82841		PE(16:0p/21:3)	PE	0.0622384	0.174424	-3.20063	-2.56605	C42 H78 O7 N1 P1	16:0p/21:3	37:3p	1	739.552	16.198
3.27329	1.51054	1.26303	1.15131	1.23048	0.942053		PE(16:0p/22:2)	PE	0.228328	0.427362	-0.907674	-1.42112	C43 H82 O7 N1 P1	16:0p/22:2	38:2p	1	755.583	20.053
2.11364	1.92558	1.57009	1.97552	1.81221	1.64431		PE(16:0p/22:3)	PE	0.766448	0.847485	-0.0590871	-0.317925	C43 H80 O7 N1 P1	16:0p/22:3	38:3p	1	753.567	17.154
1.69655	4.01802	3.98606	4.72478	4.49311	4.31052		PE(16:0p/22:4)	PE	0.176278	0.358974	1.27593	1.64034	C43 H78 O7 N1 P1	16:0p/22:4	38:4p	2	751.552	15.346
3.62082	5.63577	5.63048	5.54927	5.39933	5.4779		PE(16:0p/22:5)	PE	0.487758	0.651317	0.513142	0.763416	C43 H76 O7 N1 P1	16:0p/22:5	38:5p	1	749.536	13.261
0.550003	2.16454	2.34396	2.47199	1.9152	1.64067		PE(16:0p/22:5)	PE	0.630124	0.751431	0.323119	0.520616	C43 H76 O7 N1 P1	16:0p/22:5	38:5p	1	749.536	14.254
5.03478	4.75995	4.69188	4.68758	4.65967	4.74687		PE(16:0p/22:6)	PE	0.292108	0.495204	-0.130831	-1.21229	C43 H74 O7 N1 P1	16:0p/22:6	38:6p	2	747.52	12.447
-3.45254	-3.02275	-3.29772	-3.12755	-2.92691	-3.12079		PE(16:1/14:0)	PE	0.232819	0.430969	0.199251	1.40464	C35 H68 O8 N1 P1	16:1/14:0	1 day, 6:01:00	1	661.468	9.884
-1.86564	-1.00808	-1.58274	-1.55476	-1.68126	-1.73697		PE(16:1/16:1)	PE	0.541054	0.691151	-0.172173	-0.667388	C37 H70 O8 N1 P1	16:1/16:1	1 day, 8:02:00	1	687.484	9.872
3.70269	3.6129	4.05445	3.245	2.9771	3.06116		PE(16:1/18:1)	PE	0.0112291	0.0679405	-0.69559	-4.45203	C39 H74 O8 N1 P1	16:1/18:1	1 day, 10:02:00	2	715.515	12.087
-3.4849	-0.486637	-0.449478	-1.85746	-1.21786	-0.643501		PE(16:1/18:2)	PE	0.836809	0.894092	0.234065	0.219772	C39 H72 O8 N1 P1	16:1/18:2	1 day, 10:03:00	1	713.5	10.151
-7.63063	-1.01214	-1.04967	-0.662617	-0.890654	-0.888548		PE(16:1/20:4)	PE	0.333873	0.53619	2.41688	1.09796	C41 H72 O8 N1 P1	16:1/20:4	1 day, 12:05:00	1	737.5	9.715
1.23712	1.95185	2.2491	2.07105	1.51116	2.11198		PE(17:0/18:1)	PE	0.822953	0.890249	0.0853723	0.23886	C40 H78 O8 N1 P1	17:0/18:1	1 day, 11:01:00	1	731.547	16.598
-4.56125	-0.344265	-0.2836	0.0544491	-0.496832	-1.19948		PE(17:1/16:0)	PE	0.463904	0.630796	1.18242	0.808968	C38 H74 O8 N1 P1	17:1/16:0	1 day, 9:01:00	1	703.515	13.537
1.67175	1.25596	0.931829	1.03427	0.918205	1.09878		PE(17:1/18:1)	PE	0.288945	0.493482	-0.26943	-1.22156	C40 H76 O8 N1 P1	17:1/18:1	1 day, 11:02:00	1	729.531	13.45
0.471699	-4.6868	0.303164	0.428844	0.611227	0.470747		PE(18:0/16:0)	PE	0.345819	0.545574	1.80759	1.06768	C39 H78 O8 N1 P1	18:0/16:0	1 day, 10:00:00	1	719.547	18.538
2.2029	3.9674	1.58496	1.94342	3.71695	2.00849		PE(18:0/18:0)	PE	0.976529	0.986684	-0.0288016	-0.0313014	C41 H82 O8 N1 P1	18:0/18:0	1 day, 12:00:00	1	747.578	14.611
-1.41947	4.7525	4.66588	4.72478	4.55241	4.50317		PE(18:0/18:1)	PE	0.399181	0.586744	1.92715	0.942766	C41 H80 O8 N1 P1	18:0/18:1	1 day, 12:01:00	1	745.562	14.907
6.78305	6.57367	6.51873	6.72478	6.59769	6.6664		PE(18:0/18:1)	PE	0.691267	0.798128	0.0378049	0.427137	C41 H80 O8 N1 P1	18:0/18:1	1 day, 12:01:00	2	745.562	18.366
-4.28262	2.48916	2.57009	3.22882	3.12766	3.17873		PE(18:0/20:1)	PE	0.267984	0.473122	2.91952	1.28554	C43 H84 O8 N1 P1	18:0/20:1	1 day, 14:01:00	1	773.593	16.99
-5.3087	1.83811	2.1375	2.53078	2.20114	2.33774		PE(18:0/20:3)	PE	0.314222	0.5185	2.80092	1.15	C43 H80 O8 N1 P1	18:0/20:3	1 day, 14:03:00	1	769.562	14.015
-1.21444	-0.137302	-0.115477	0.408085	-0.316259	-0.194269		PE(18:0/20:3)	PE	0.346008	0.545574	0.454926	1.06721	C43 H80 O8 N1 P1	18:0/20:3	1 day, 14:03:00	2	769.562	17.453
4.99368	4.7525	4.66588	4.72478	4.528	4.53781		PE(18:0/20:4)	PE	0.15165	0.322515	-0.207156	-1.76881	C43 H78 O8 N1 P1	18:0/20:4	1 day, 14:04:00	1	767.547	15.034
3.0541	2.47474	2.45741	3.22882	2.86462	3.21589		PE(18:0/22:4)	PE	0.127046	0.287002	0.441025	1.92154	C45 H82 O8 N1 P1	18:0/22:4	1 day, 16:04:00	1	795.578	17.084
1.86648	2.751	2.50119	2.88828	2.69255	2.80735		PE(18:0/22:5)	PE	0.191232	0.376435	0.42317	1.5712	C45 H80 O8 N1 P1	18:0/22:5	1 day, 16:05:00	1	793.562	14.945
2.87737	1.81539	2.10176	2.53078	2.58874	2.45633		PE(18:0/22:6)	PE	0.460766	0.628721	0.260448	0.815095	C45 H78 O8 N1 P1	18:0/22:6	1 day, 16:06:00	1	791.547	14.135
-1.9049	-2.17093	-2.83809	-1.31501	-1.50971	-1.11832		PE(18:0e)	PE	0.029806	0.111576	0.990292	3.30455	C23 H48 O7 N1 P1	18:0e	18:0e	1	481.317	5.189
-0.32992	-0.895102	-0.832542	-0.325399	0.077404	-0.0461712		PE(18:0e/16:0)	PE	0.0521781	0.161607	0.587799	2.73491	C39 H80 O7 N1 P1	18:0e/16:0	34:0e	2	705.567	21.079
0.60519	0.936144	1.03292	1.54273	1.59252	1.42917		PE(18:0e/18:1)	PE	0.00865193	0.0592226	0.663389	4.7994	C41 H82 O7 N1 P1	18:0e/18:1	36:1e	2	731.583	20.771
-0.326584	0.445442	-0.856455	1.42368	1.10935	0.825096		PE(18:0e/20:1)	PE	0.0303674	0.112573	1.36524	3.28466	C43 H86 O7 N1 P1	18:0e/20:1	38:1e	1	759.614	19.309
-0.405329	3.09078	3.09657	-2.40032	-1.75219	2.6019		PE(18:0e/20:3)	PE	0.279631	0.483448	-2.44421	-1.24942	C43 H82 O7 N1 P1	18:0e/20:3	38:3e	1	755.583	19.187
2.60344	2.06211	2.03292	0.861803	2.09346	1.73923		PE(18:0e/22:3)	PE	0.17893	0.362269	-0.66799	-1.62765	C45 H86 O7 N1 P1	18:0e/22:3	40:3e	1	783.614	22.938
-0.855989	-0.850821	-0.977972	-0.502731	-1.34483	-0.686731		PE(18:0p)	PE	0.855846	0.903296	0.0501633	0.193705	C23 H46 O7 N1 P1	18:0p	18:0p	2	479.301	3.655
1.64651	1.36949	1.31748	1.82704	1.9152	2.33774		PE(18:0p/16:0)	PE	0.0362243	0.124826	0.582163	3.09991	C39 H78 O7 N1 P1	18:0p/16:0	34:0p	2	703.552	20.389
4.39194	5.41271	5.49432	5.47324	5.27576	5.46252		PE(18:0p/18:1)	PE	0.446166	0.621844	0.304187	0.844046	C41 H80 O7 N1 P1	18:0p/18:1	36:1p	1	729.567	16.43
4.51324	3.07413	1.98886	2.30799	2.40363	2.53488		PE(18:0p/18:2)	PE	0.349749	0.549355	-0.776578	-1.05792	C41 H78 O7 N1 P1	18:0p/18:2	36:2p	1	727.552	17.023
4.60344	4.16004	4.15754	4.00519	3.86462	3.79268		PE(18:0p/20:1)	PE	0.0595104	0.170876	-0.419511	-2.60855	C43 H84 O7 N1 P1	18:0p/20:1	38:1p	2	757.598	22.934
1.92362	-0.59812	-0.492546	-0.812914	-0.530893	-0.594652		PE(18:0p/20:2)	PE	0.327031	0.52956	-0.923805	-1.11576	C43 H82 O7 N1 P1	18:0p/20:2	38:2p	1	755.583	20.989
2.42694	-0.0491867	-0.0336819	0	-0.130705	0.0336819		PE(18:0p/20:3)	PE	0.379474	0.572327	-0.8137	-0.987103	C43 H80 O7 N1 P1	18:0p/20:3	38:3p	1	753.567	18.506
5.64651	5.41271	5.31637	5.44485	5.26693	5.46252		PE(18:0p/20:4)	PE	0.59471	0.727522	-0.0670916	-0.57724	C43 H78 O7 N1 P1	18:0p/20:4	38:4p	1	751.552	16.472
7.30388	6.48872	6.55459	6.31672	6.29179	6.22806		PE(18:0p/21:3)	PE	0.127814	0.28832	-0.503537	-1.91631	C44 H82 O7 N1 P1	18:0p/21:3	39:3p	1	767.583	15.521
1.14401	0.524612	1.36995	0.218424	0.470747	-0.0938683		PE(18:0p/21:3)	PE	0.0537037	0.163788	-0.814424	-2.707	C44 H82 O7 N1 P1	18:0p/21:3	39:3p	1	767.583	19.301
2.37667	2.41931	2.44116	1.82704	1.74263	1.76954		PE(20:1/20:4)	PE	0.00543643	0.0455047	-0.533862	-5.4694	C45 H80 O8 N1 P1	20:1/20:4	1 day, 16:05:00	1	793.562	14.545
2.64651	2.19566	2.14756	1.26534	-0.0344887	1.73923		PE(18:0p/22:2)	PE	0.0727089	0.194015	-1.33988	-2.42069	C45 H86 O7 N1 P1	18:0p/22:2	40:2p	1	783.614	23.008
-0.444563	-0.595072	-0.650808	0.0544491	0.191223	0.305935		PC(18:1/18:2)	PC	0.00508139	0.0449688	-0.503208	-5.57265	C44 H82 O8 N1 P1	18:1/18:2	1 day, 12:03:00	2	783.578	11.792
-0.433756	3.15778	3.03292	3.76104	3.71695	3.80898		PE(18:0p/22:4)	PE	0.192444	0.377868	1.84334	1.56584	C45 H82 O7 N1 P1	18:0p/22:4	40:4p	1	779.583	18.596
1.03154	4.41743	4.16993	4.25811	4.04749	4.46767		PE(18:0p/22:5)	PE	0.391882	0.582388	1.05146	0.958963	C45 H80 O7 N1 P1	18:0p/22:5	40:5p	1	777.567	16.358
4.60344	4.43616	4.31079	4.6383	4.59063	4.4779		PE(18:0p/22:6)	PE	0.288672	0.493482	0.118811	1.22236	C45 H78 O7 N1 P1	18:0p/22:6	40:6p	1	775.552	15.398
-0.142294	-0.417727	-0.147078	-1.20538	-1.42797	-1.31061		DG(35:1e)	DG	0.00210685	0.0345197	-0.475439	-7.07446	C38 H74 O4	35:1e	35:1e	1	594.559	24.73
-2.34334	-2.47259	-2.3901	-2.51457	-2.54906	-2.44025		PE(18:1/17:2)	PE	0.115789	0.269592	-0.0992851	-2.00248	C40 H74 O8 N1 P1	18:1/17:2	1 day, 11:03:00	1	727.515	8.185
4.24555	4.38886	4.27684	4.13719	3.88014	4.03368		PE(18:1/18:1)	PE	0.0294314	0.111008	-0.286747	-3.31808	C41 H78 O8 N1 P1	18:1/18:1	1 day, 12:02:00	1	743.547	11.913
7.24555	6.9577	6.90319	6.57423	6.39664	6.41006		PE(18:1/18:1)	PE	0.00883976	0.0592226	-0.575172	-4.77005	C41 H78 O8 N1 P1	18:1/18:1	1 day, 12:02:00	2	743.547	14.848
-2.64021	-0.0723057	-0.23316	-0.538551	-0.617126	-0.399221		PE(18:1/18:2)	PE	0.60747	0.737372	0.463591	0.5566	C41 H76 O8 N1 P1	18:1/18:2	1 day, 12:03:00	1	741.531	10.311
3.6986	3.56603	3.48741	3.24354	3.12766	3.20361		PE(18:1/18:2)	PE	0.00507056	0.0449688	-0.39241	-5.57594	C41 H76 O8 N1 P1	18:1/18:2	1 day, 12:03:00	1	741.531	12.423
-1.43376	-1.52381	-2.00445	-1.89825	-1.84301	-1.68856		PE(18:1/19:2)	PE	0.453318	0.625114	-0.155934	-0.829772	C42 H78 O8 N1 P1	18:1/19:2	1 day, 13:03:00	1	755.547	9.001
-3.83688	-4.06428	-3.64941	-3.84445	-4.08179	-4.03635		PE(18:1/19:5)	PE	0.382973	0.575382	-0.137342	-0.979088	C42 H72 O8 N1 P1	18:1/19:5	1 day, 13:06:00	1	749.5	8.193
4.47791	4.38886	4.33298	4.13719	3.94057	4.09479		PE(18:1/20:4)	PE	0.00943836	0.0609377	-0.3424	-4.68133	C43 H76 O8 N1 P1	18:1/20:4	1 day, 14:05:00	1	765.531	11.996
-6.43634	-3.56973	-3.10589	-4.77444	-4.43778	-7.16005		PE(18:1/20:5)	PE	0.465524	0.631349	-1.08677	-0.805818	C43 H74 O8 N1 P1	18:1/20:5	1 day, 14:06:00	1	763.515	10.341
-3.44673	-3.49513	-3.4913	-3.84445	-3.75603	-3.49043		PE(18:1/21:5)	PE	0.111012	0.261766	-0.21925	-2.03946	C44 H76 O8 N1 P1	18:1/21:5	1 day, 15:06:00	1	777.531	9.047
-5.51192	-1.329	-0.991148	-0.739279	-0.834879	-10.8755		PE(18:1/22:0)	PE	0.695986	0.800614	-1.5392	-0.420117	C45 H88 O8 N1 P1	18:1/22:0	1 day, 16:01:00	1	801.625	21.368
0.751242	2.35381	2.1968	2.01381	1.69079	1.87859		PE(18:1/22:5)	PE	0.865283	0.909567	0.0937799	0.180844	C45 H78 O8 N1 P1	18:1/22:5	1 day, 16:06:00	1	791.547	11.911
2.95822	2.54547	2.5626	2.43655	2.28511	2.55241		PE(18:1/22:6)	PE	0.164602	0.341539	-0.264071	-1.69872	C45 H76 O8 N1 P1	18:1/22:6	1 day, 16:07:00	2	789.531	11.216
1.0573	-0.0121403	0.390415	0.479469	0.534876	0.470747		PE(18:1/24:0)	PE	0.960407	0.982435	0.0165062	0.0528209	C47 H92 O8 N1 P1	18:1/24:0	1 day, 18:01:00	1	829.656	23.266
0.458223	0.403404	0.678072	-0.195818	-0.106043	0.022543		PC(15:1/14:0)	PC	0.0055342	0.0455047	-0.280166	-5.44241	C37 H72 O8 N1 P1	15:1/14:0	1 day, 5:01:00	1	689.5	12.125
-3.44963	-1.64461	-5.57876	-1.09163	-3.67109	-4.87765		PE(18:1p/17:1)	PE	0.839559	0.894334	0.344211	0.215996	C40 H76 O7 N1 P1	18:1p/17:1	35:2p	1	713.536	14.959
-3.53637	-3.31991	-1.68608	-2.15818	-3.03449	-1.29102		PE(18:1p/18:2)	PE	0.423724	0.608678	0.686225	0.890069	C41 H76 O7 N1 P1	18:1p/18:2	36:3p	1	725.536	14.557
0.301054	-0.100111	1.04372	-0.956278	-0.810768	-0.901222		PE(18:1p/19:1)	PE	0.0181182	0.0846239	-1.30431	-3.86188	C42 H80 O7 N1 P1	18:1p/19:1	37:2p	1	741.567	17.76
-0.405329	2.92558	2.97199	2.50413	2.44803	2.6019		PE(18:1p/20:1)	PE	0.572312	0.711289	0.687276	0.614176	C43 H82 O7 N1 P1	18:1p/20:1	38:2p	1	755.583	19.156
-1.27745	-0.497974	-0.905504	0.387024	0.296717	0.487049		PG(17:0/17:0)	PG	0.00470492	0.0440571	-0.232808	-5.69225	C40 H79 O10 N0 P1	17:0/17:0	1 day, 10:00:00	1	750.541	13.202
1.69655	0.76885	1.03292	0.537966	0.462526	1.05023		PE(18:1p/20:3)	PE	0.2198	0.416394	-0.482531	-1.45331	C43 H78 O7 N1 P1	18:1p/20:3	38:4p	1	751.552	14.437
-0.0106659	0.0688534	0.400539	-1.28766	-2.16087	-0.686731		PE(18:1p/20:5)	PE	0.0264702	0.105669	-1.53133	-3.43269	C43 H74 O7 N1 P1	18:1p/20:5	38:6p	1	747.52	11.439
-1.62538	1.16903	0.604073	1.42368	1.10935	1.2781		PE(18:1p/22:2)	PE	0.227697	0.426694	1.22113	1.42346	C45 H84 O7 N1 P1	18:1p/22:2	40:3p	1	781.598	19.337
1.07001	0.593	0.719099	1.34396	1.72212	1.32873		PE(18:1p/22:3)	PE	0.0250871	0.104151	0.670899	3.49157	C45 H82 O7 N1 P1	18:1p/22:3	40:4p	1	779.583	17.071
2.19132	2.05243	1.97763	2.12293	2.11722	2.00567		PE(18:1p/22:4)	PE	0.916881	0.949176	0.00814692	0.111111	C45 H80 O7 N1 P1	18:1p/22:4	40:5p	1	777.567	15.159
3.50391	3.24538	2.90837	2.7753	2.71695	2.79922		PE(18:1p/22:5)	PE	0.0590965	0.170517	-0.455399	-2.6152	C45 H78 O7 N1 P1	18:1p/22:5	40:6p	1	775.552	13.052
3.51557	3.43244	3.27684	3.13719	3.00567	3.06116		PE(18:1p/22:6)	PE	0.0129427	0.0718989	-0.340275	-4.27072	C45 H76 O7 N1 P1	18:1p/22:6	40:7p	1	773.536	12.247
2.07632	1.54547	1.67112	1.31079	1.40363	1.28744		PE(19:1/18:1)	PE	0.0586011	0.170517	-0.430351	-2.62322	C42 H80 O8 N1 P1	19:1/18:1	1 day, 13:02:00	1	757.562	16.133
-3.29821	-3.22643	-3.33979	-3.05658	-3.72866	-3.40372		PE(20:0p)	PE	0.611876	0.739465	-0.108177	-0.549537	C25 H50 O7 N1 P1	20:0p	20:0p	1	507.332	3.612
-2.65854	-3.08464	-2.8365	-3.21501	-3.69003	-3.16087		PE(20:0p)	PE	0.076429	0.200514	-0.495406	-2.3747	C25 H50 O7 N1 P1	20:0p	20:0p	1	507.332	4.941
2.72897	-1.35453	-1.05428	-4.53051	-4.46011	-3.09144		PE(20:0p/20:4)	PE	0.0414084	0.139008	-4.13408	-2.96355	C45 H82 O7 N1 P1	20:0p/20:4	40:4p	1	779.583	19.585
-2.97419	-7.656	-13.0027	-7.20884	-7.18794	-7.34529		PE(20:0p/20:4)	PE	0.838451	0.894334	0.630255	0.217516	C45 H82 O7 N1 P1	20:0p/20:4	40:4p	1	779.583	20.616
-1.60099	-5.78338	-4.29118	-3.55803	-5.11291	-4.24884		PE(20:0p/22:5)	PE	0.766323	0.847485	-0.414738	-0.318102	C47 H84 O7 N1 P1	20:0p/22:5	42:5p	1	805.598	19.615
-0.296906	0.308975	-0.868561	0.807356	0.875502	1.08813		PE(20:1/18:1)	PE	0.0260191	0.105281	1.20916	3.45149	C43 H82 O8 N1 P1	20:1/18:1	1 day, 14:02:00	1	771.578	10.157
1.76068	1.23043	1.55506	-4.67541	-2.78705	-3.06269		PE(20:1/18:1)	PE	0.0039689	0.0404932	-0.230104	-5.96407	C43 H82 O8 N1 P1	20:1/18:1	1 day, 14:02:00	2	771.578	17.703
4.6986	4.60298	4.57569	4.38304	4.38853	4.41539		PI(38:5e)	PI	0.000391419	0.0201025	0.28808	10.9765	C47 H83 O12 N0 P1	38:5e	38:5e	1	870.562	10.49
0.430891	-0.663637	0	-0.219851	-0.60153	-0.247219		PE(20:1/22:6)	PE	0.460059	0.628305	-0.278618	-0.81648	C47 H80 O8 N1 P1	20:1/22:6	1 day, 18:07:00	1	817.562	13.616
0	0.579578	0.678072	1.38702	1.42071	1.35117		PE(20:1p/18:0)	PE	0.0104063	0.0639538	0.967082	4.55143	C43 H84 O7 N1 P1	20:1p/18:0	38:1p	1	757.598	16.997
-4.7063	-8.16767	-3.75633	-6.91301	-6.59912	-5.40372		PE(20:1p/22:3)	PE	0.619368	0.74531	-0.76185	-0.537599	C47 H86 O7 N1 P1	20:1p/22:3	42:4p	2	807.614	20.833
-1.00799	-1.73562	-2.00445	-0.870083	-0.666758	0.0557098		PE(20:3/18:2)	PE	0.0563444	0.16785	1.08898	2.66078	C43 H76 O8 N1 P1	20:3/18:2	1 day, 14:05:00	1	765.531	8.775
-7.77447	-1.23115	-0.991148	-0.686977	-0.863529	-0.440248		PE(22:0/20:4)	PE	0.296667	0.501307	2.66867	1.19909	C47 H86 O8 N1 P1	22:0/20:4	1 day, 18:04:00	1	823.609	21.584
-4.53022	-5.33814	-4.4326	-3.40913	-3.81396	-3.39175		PE(22:0e)	PE	0.0181608	0.0846239	1.22871	3.85912	C27 H56 O7 N1 P1	22:0e	22:0e	1	537.379	7.852
-3.78835	-3.70771	-4.02598	-3.85445	-4.18546	-4.04195		PE(22:0p)	PE	0.239972	0.438124	-0.186605	-1.37904	C27 H54 O7 N1 P1	22:0p	22:0p	1	535.364	6.293
-1.59295	-1.96812	-1.67896	-1.18316	-1.40673	-1.88855		PE(24:0/20:3)	PE	0.344517	0.545426	0.253863	1.07093	C49 H92 O8 N1 P1	24:0/20:3	1 day, 20:03:00	1	853.656	23.015
1.13194	0.645468	0.519892	0.499233	0.534876	0.470747		PE(24:0/20:4)	PE	0.231805	0.430259	-0.264147	-1.40833	C49 H90 O8 N1 P1	24:0/20:4	1 day, 20:04:00	1	851.64	23.275
-0.53022	-1.10011	-0.434402	-0.852442	-0.0461712	-0.449526		PE(24:0/22:5)	PE	0.486602	0.65033	0.238865	0.765584	C51 H92 O8 N1 P1	24:0/22:5	1 day, 22:05:00	1	877.656	23.222
-1.59295	-1.96812	-1.72959	-1.18316	-1.13319	-1.88855		PE(24:0/22:6)	PE	0.247318	0.44735	0.361917	1.35353	C51 H90 O8 N1 P1	24:0/22:6	1 day, 22:06:00	1	875.64	23.01
-2.65352	-2.76957	-2.91635	-1.87771	-2.35642	-2.12079		PE(24:0e)	PE	0.0137653	0.0740954	0.661509	4.19371	C29 H60 O7 N1 P1	24:0e	24:0e	1	565.411	9.688
-2.92696	-3.99196	-3.01517	-2.48321	-2.96189	-2.74076		PE(24:1/22:5)	PE	0.188674	0.372811	0.582747	1.58262	C51 H90 O8 N1 P1	24:1/22:5	1 day, 22:06:00	1	875.64	20.515
-3.07806	-3.47931	-3.78971	-3.4359	-3.2338	-2.95306		PE(24:1e)	PE	0.387242	0.58012	0.24144	0.969396	C29 H58 O7 N1 P1	24:1e	24:1e	1	563.395	7.655
-0.650179	-1.74911	-1.53051	-0.707218	-0.752193	-1.16341		PE(26:0/18:1)	PE	0.299597	0.505044	0.435659	1.19071	C49 H96 O8 N1 P1	26:0/18:1	1 day, 20:01:00	1	857.687	23.602
2.78401	2.66148	2.53222	2.39759	2.28044	2.29209		PE(33:3p)	PE	0.0147132	0.0757999	-0.335866	-4.11157	C38 H70 O7 N1 P1	33:3p	33:3p	1	683.489	12.214
2.95137	0.780626	0.524527	0.657112	0.759508	0.315096		PE(34:1e)	PE	0.342117	0.542504	-0.841601	-1.07696	C39 H78 O7 N1 P1	34:1e	34:1e	1	703.552	15.546
-1.47748	-3.08464	-1.51141	-1.48709	-3.09144	-1.54243		PE(34:1e)	PE	0.984119	0.990312	-0.0158119	-0.0211762	C39 H78 O7 N1 P1	34:1e	34:1e	1	703.552	20.493
0.84445	-0.532532	-0.204744	-2.02801	-2.80282	-1.91829		PE(35:0e)	PE	0.0102504	0.0636819	-2.28543	-4.57134	C40 H82 O7 N1 P1	35:0e	35:0e	1	719.583	18.515
-4.22683	0.183296	-2.63005	-7.05335	-2.09629	-4.80282		PE(35:0p)	PE	0.276572	0.481841	-2.4263	-1.25876	C40 H80 O7 N1 P1	35:0p	35:0p	1	717.567	15.462
-1.50738	0.22699	0.153557	0.299561	-0.0461712	0		PE(35:1p)	PE	0.46958	0.634645	0.460074	0.797967	C40 H78 O7 N1 P1	35:1p	35:1p	1	715.552	14.872
-0.430172	3.03778	3.05712	-2.40032	-2.59637	-2.06269		PE(36:0e)	PE	0.022235	0.0956168	-4.24137	-3.62618	C41 H84 O7 N1 P1	36:0e	36:0e	1	733.598	18.555
2.50858	0.0456142	0.125347	0.321928	0.171186	0.43758		PE(36:1e)	PE	0.512357	0.670402	-0.58295	-0.718183	C41 H82 O7 N1 P1	36:1e	36:1e	1	731.583	18.755
1.10748	-1.04502	0.797812	-0.152002	-0.381355	1.47484		PE(36:1p)	PE	0.977203	0.986684	0.0270697	0.0304025	C41 H80 O7 N1 P1	36:1p	36:1p	1	729.567	10.716
-4.88317	1.1049	1.42058	-0.0739994	-0.617126	-0.620615		PE(36:2e)	PE	0.873736	0.917217	0.348653	0.169357	C41 H80 O7 N1 P1	36:2e	36:2e	1	729.567	19.463
2.54546	2.1735	2.34832	1.85798	1.93613	1.8909		PE(36:3e)	PE	0.0137367	0.0740954	-0.460758	-4.19629	C41 H78 O7 N1 P1	36:3e	36:3e	1	727.552	14.421
1.50391	1.05728	1.97199	-0.369522	0.022543	-0.207325		PI(16:0/22:6)	PI	0.00172001	0.0344099	0.31161	7.46615	C47 H79 O13 N0 P1	16:0/22:6	1 day, 14:06:00	3	882.526	8.835
6.98741	6.85178	6.30238	3.49185	6.69957	6.79472		PE(37:3p)	PE	0.395248	0.583604	-1.05181	-0.951464	C42 H78 O7 N1 P1	37:3p	37:3p	1	739.552	12.633
5.65708	5.74124	5.11334	5.498	5.43915	5.31052		PE(38:1)	PE	0.689036	0.796171	-0.0879943	-0.430466	C43 H84 O8 N1 P1	1 day, 14:01:00	1 day, 14:01:00	1	773.593	14.897
-1.79019	-1.80434	-0.897211	-1.01394	-0.400721	-0.806787		PE(38:1)	PE	0.0966168	0.236066	0.756763	2.16251	C43 H84 O8 N1 P1	1 day, 14:01:00	1 day, 14:01:00	1	773.593	21.788
-0.0624409	-2.01621	0.459835	-0.439285	-0.808777	-7.94045		PE(38:2e)	PE	0.379238	0.572327	-2.52323	-0.987646	C43 H84 O7 N1 P1	38:2e	38:2e	1	757.598	22.609
-1.04041	-0.486637	-0.856455	0.674601	0.315096	0.47892		dMePE(16:0/22:5)	dMePE	0.00360983	0.0391316	0.407384	6.12022	C45 H80 O8 N1 P1	16:0/22:5	1 day, 14:05:00	1	793.562	11.179
2.04448	0.619473	0.884523	-0.164387	-0.0461712	0.240133		PE(39:0p)	PE	0.0610006	0.172503	-1.17297	-2.58506	C44 H88 O7 N1 P1	39:0p	39:0p	1	773.63	22.353
-0.561247	-1.17548	-0.70405	-0.429911	-0.0698223	-0.247219		PE(40:1p)	PE	0.0567238	0.168659	0.564607	2.65435	C45 H88 O7 N1 P1	40:1p	40:1p	1	785.63	21.364
-0.133524	-3.25885	-6.53282	-3.66482	-2.74076	-3.52925		PE(40:2)	PE	0.998713	0.998713	-0.00320943	-0.00171645	C45 H86 O8 N1 P1	1 day, 16:02:00	1 day, 16:02:00	1	799.609	21.608
-0.832142	-1.43942	-1.14462	-1.03368	-1.02059	-2.49683		PE(40:4)	PE	0.507472	0.666476	-0.378307	-0.727035	C45 H82 O8 N1 P1	1 day, 16:04:00	1 day, 16:04:00	1	795.578	7.749
-6.00928	-1.50082	-1.40178	-1.23773	-2.27719	-2.22315		PE(40:6e)	PE	0.53405	0.686699	1.05794	0.679603	C45 H80 O7 N1 P1	40:6e	40:6e	1	777.567	16.368
-2.38437	-2.46145	-2.20474	-2.8032	-3.33333	-3.7347		PE(42:2)	PE	0.0284445	0.109634	-0.940222	-3.3547	C47 H90 O8 N1 P1	1 day, 18:02:00	1 day, 18:02:00	1	827.64	23.097
-3.71325	-1.0958	-0.951977	-2.06817	-1.91401	-2.16087		PE(43:4)	PE	0.894358	0.930109	-0.12734	-0.141442	C48 H88 O8 N1 P1	1 day, 19:04:00	1 day, 19:04:00	1	837.625	11.811
-0.914883	-0.692654	-1.27283	-0.734655	-0.0461712	0.403633		PE(43:6)	PE	0.0881191	0.220086	0.834392	2.24513	C48 H84 O8 N1 P1	1 day, 19:06:00	1 day, 19:06:00	1	833.593	9.267
-5.84602	-3.44819	-3.31528	-4.07751	-1.59637	-3.61017		PE(45:6)	PE	0.378553	0.572044	1.10848	0.989223	C50 H88 O8 N1 P1	1 day, 21:06:00	1 day, 21:06:00	1	861.625	14.12
1.03154	1.55236	1.62149	1.79941	1.15087	1.42917		PE(45:7)	PE	0.837111	0.894092	0.0580184	0.219357	C50 H86 O8 N1 P1	1 day, 21:07:00	1 day, 21:07:00	1	859.609	14.195
-5.06689	-6.40145	-5.02237	-4.20219	-6.82519	-6.49299		PE(47:1)	PE	0.733649	0.826657	-0.343219	-0.364916	C52 H102 O8 N1 P1	1 day, 23:01:00	1 day, 23:01:00	1	899.734	25.954
-5.87691	-7.70561	-7.65276	-5.68608	-7.14873	-6.94604		PE(49:1)	PE	0.555885	0.702791	0.484811	0.641884	C54 H106 O8 N1 P1	2 days, 1:01:00	2 days, 1:01:00	1	927.766	26.208
-7.27745	-4.52497	-4.50132	-6.71494	-3.81396	-4.54508		PE(49:10)	PE	0.762682	0.845559	0.409922	0.323275	C54 H88 O8 N1 P1	2 days, 1:10:00	2 days, 1:10:00	1	909.625	9.329
-7.37994	-1.3597	-5.4374	-5.82073	-0.405226	-0.415796		PE(49:6)	PE	0.37695	0.570569	2.51176	0.992922	C54 H96 O8 N1 P1	2 days, 1:06:00	2 days, 1:06:00	1	917.687	19.725
-2.5472	-2.32394	-3.00801	-1.31846	-1.3858	-1.77145		PE(54:2)	PE	0.00993199	0.0627686	1.13448	4.61316	C59 H114 O8 N1 P1	2 days, 6:02:00	2 days, 6:02:00	1	995.828	24.381
-2.30345	-2.61345	-2.54988	-2.18316	-2.02521	-1.93123		PG(16:0/14:0)	PG	0.0209399	0.0920767	0.44239	3.69429	C36 H71 O10 N0 P1	16:0/14:0	1 day, 6:00:00	2	694.479	9.734
-4.72726	-0.628948	-0.77824	-0.16128	0.470747	0.676651		PG(16:0/16:0)	PG	0.157141	0.331483	2.37352	1.73835	C38 H75 O10 N0 P1	16:0/16:0	1 day, 8:00:00	2	722.51	11.952
-3.14229	0.696093	1.16746	1.15754	1.30133	1.39933		PG(16:0/18:1)	PG	0.278471	0.483448	1.71232	1.25295	C40 H77 O10 N0 P1	16:0/18:1	1 day, 10:01:00	3	748.525	11.758
-9.94993	-3.94466	-3.91133	-3.72959	-4.17516	-3.50326		PG(16:0/22:6)	PG	0.34999	0.549355	2.13264	1.05732	C44 H75 O10 N0 P1	16:0/22:6	1 day, 14:06:00	1	794.51	8.115
-0.73608	-0.822037	-0.820734	-2.22147	-2.25533	-2.26077		CerG2(d18:1/22:0)	CerG2	0.000585895	0.020786	0.442764	9.89301	C52 H99 O13 N1	d18:1/22:0	d40:1	1	945.712	21.154
-2.17792	-2.71563	-2.89308	-2.52252	-4.31061	-2.01141		PG(16:1/18:1)	PG	0.65405	0.771027	-0.352636	-0.483448	C40 H75 O10 N0 P1	16:1/18:1	1 day, 10:02:00	1	746.51	9.788
4.57028	4.49096	4.44931	4.24354	4.31052	4.25805		PC(27:0p)	PC	0.00629699	0.0487767	0.450173	5.25005	C35 H70 O7 N1 P1	27:0p	27:0p	2	647.489	7.867
6.74887	6.64788	6.37638	6.62992	5.71045	5.85484		PG(18:0/18:0)	PG	0.161169	0.336794	-0.525972	-1.71671	C42 H83 O10 N0 P1	18:0/18:0	1 day, 12:00:00	1	778.572	11.746
5.5534	3.72075	3.84954	4.14505	3.85681	3.75109		PG(18:0/20:0)	PG	0.490264	0.653407	-0.456914	-0.758731	C44 H87 O10 N0 P1	18:0/20:0	1 day, 14:00:00	1	806.604	15.282
1.9166	0.262699	0.317484	1.08746	1.01131	1.10407		PG(18:0/22:0)	PG	0.687129	0.796072	0.235356	0.433316	C46 H91 O10 N0 P1	18:0/22:0	1 day, 16:00:00	1	834.635	18.769
-2.71848	-2.85738	-2.92813	-3.99115	-4.32193	-3.97076		PG(18:1/14:0)	PG	0.00326745	0.0381949	0.479434	6.28799	C38 H73 O10 N0 P1	18:1/14:0	1 day, 8:01:00	1	720.494	9.678
2.08887	1.8268	1.81684	0.230299	0.077404	0.0336819		TG(26:1/16:0/18:1)	TG	0.00480321	0.0441048	0.479769	5.65993	C63 H118 O6	26:1/16:0/18:1	2 days, 12:02:00	1	970.893	25.604
-1.09045	-0.800821	-0.820734	-1.79836	-1.78314	-1.9226		PI(16:0/18:1)	PI	7.4916e-05	0.00974532	0.484386	16.7234	C43 H81 O13 N0 P1	16:0/18:1	1 day, 10:01:00	1	836.542	11.435
-3.94321	-4.05086	-4.16638	-4.33307	-4.36108	-3.89953		PG(18:1/18:3)	PG	0.424926	0.608678	-0.144409	-0.887556	C42 H75 O10 N0 P1	18:1/18:3	1 day, 12:04:00	1	770.51	7.938
-3.56125	-4.12979	-3.75933	-3.26748	-4.29939	-5.07412		PG(18:1/20:3)	PG	0.509877	0.668278	-0.396873	-0.722668	C44 H79 O10 N0 P1	18:1/20:3	1 day, 14:04:00	1	798.541	8.901
-2.60907	-2.71563	-2.99027	-2.69145	-2.80282	-2.74076		PG(18:1/20:4)	PG	0.832444	0.894092	0.0266488	0.225774	C44 H77 O10 N0 P1	18:1/20:4	1 day, 14:05:00	2	796.525	8.54
-3.44673	-3.63582	-3.36931	-3.43141	-3.44025	-3.25533		PG(18:1/22:5)	PG	0.337441	0.539145	0.108291	1.08882	C46 H79 O10 N0 P1	18:1/22:5	1 day, 16:06:00	2	822.541	8.607
-0.32992	-0.679686	-0.458599	-0.585655	-0.679436	-0.540775		PG(18:1/22:6)	PG	0.364058	0.559345	-0.112554	-1.0232	C46 H77 O10 N0 P1	18:1/22:6	1 day, 16:07:00	3	820.525	8.17
-4.80682	-4.83996	-4.78971	-4.11307	-4.37751	-4.32193		DG(36:2p)	DG	0.000399979	0.0201025	0.498224	10.9156	C39 H72 O4	36:2p	36:2p	1	604.543	24.491
-5.10295	-5.11226	-5.23996	-4.27283	-4.56645	-4.07603		PG(18:2/22:6)	PG	0.0027083	0.0372469	0.541326	6.61461	C46 H75 O10 N0 P1	18:2/22:6	1 day, 16:08:00	1	818.51	7.19
-2.34334	-2.57693	-2.60283	-2.75558	-2.89276	-2.79491		PG(32:1)	PG	0.029045	0.110553	-0.30672	-3.33224	C38 H73 O10 N0 P1	1 day, 8:01:00	1 day, 8:01:00	1	720.494	9.707
0.188988	0.467468	0.352673	0.439112	0.825096	0.792675		PG(38:6)	PG	0.0772462	0.201641	0.349251	2.36493	C44 H75 O10 N0 P1	1 day, 14:06:00	1 day, 14:06:00	1	794.51	15.205
-2.51495	-2.76957	-2.80049	-1.51457	-1.28271	-1.54906		CerG1(d18:1/24:0)	CerG1	0.00261412	0.0372469	0.547188	6.67781	C48 H93 O8 N1	d18:1/24:0	d42:1	1	811.69	23.254
-7.21297	-1.13067	-1.70044	-0.569096	-1.40673	-0.731297		PI(16:0/18:1)	PI	0.279403	0.483448	2.44565	1.25011	C43 H81 O13 N0 P1	16:0/18:1	1 day, 10:01:00	1	836.542	9.274
2.70064	2.45282	2.28597	2.65271	2.43758	2.52504		PI(16:0/18:1)	PI	0.687957	0.796072	0.0586306	0.432078	C43 H81 O13 N0 P1	16:0/18:1	1 day, 10:01:00	2	836.542	11.349
-2.21444	-2.30391	-3.68038	-1.99446	-1.75987	-1.89276		PI(16:0/20:3)	PI	0.15062	0.3212	0.850548	1.77465	C45 H81 O13 N0 P1	16:0/20:3	1 day, 12:03:00	3	860.542	9.599
-0.688204	-0.732271	-1.03141	-0.26915	-0.18133	-0.260765		TG(6:0/8:0/11:0)	TG	0.00507584	0.0449688	0.562971	5.57434	C28 H52 O6	6:0/8:0/11:0	1 day, 1:00:00	1	484.376	9.357
-3.61232	-3.59873	-3.54728	-3.20219	-3.32193	-3.29939		DG(55:2)	DG	0.00634316	0.0487767	0.566897	5.23933	C58 H110 O5	2 days, 7:02:00	2 days, 7:02:00	1	886.835	24.342
-2.26463	-1.96025	-1.86856	-1.37491	-1.55239	-1.00227		PI(16:0e/22:5)	PI	0.0231791	0.0991302	0.721291	3.57945	C47 H83 O12 N0 P1	16:0e/22:5	38:5e	1	870.562	10.447
-0.419472	-0.81493	-0.733271	-0.937559	-0.168507	-0.155796		PI(16:1/18:1)	PI	0.45579	0.62639	0.23527	0.82488	C43 H79 O13 N0 P1	16:1/18:1	1 day, 10:02:00	2	834.526	9.317
-3.09612	0.464552	0.479073	0.499233	0.39502	0.503168		PI(18:0/18:0)	PI	0.376267	0.570246	1.18331	0.994504	C45 H87 O13 N0 P1	18:0/18:0	1 day, 12:00:00	1	866.588	12.49
-1.03496	-2.11749	-1.58274	-1.64733	-3.22315	-3.6524		PI(18:0/18:0)	PI	0.139083	0.304927	-1.26256	-1.84319	C45 H87 O13 N0 P1	18:0/18:0	1 day, 12:00:00	1	866.588	13.79
2.55453	2.42307	2.36995	1.94342	1.72556	1.71867		PC(48:4)	PC	0.00304131	0.0374497	0.579387	6.41114	C56 H104 O8 N1 P1	2 days, 0:04:00	2 days, 0:04:00	1	949.75	23.952
2.11364	1.94664	2.01655	1.79941	1.52701	1.74263		PI(18:0/18:1)	PI	0.0249683	0.103935	-0.335924	-3.49681	C45 H85 O13 N0 P1	18:0/18:1	1 day, 12:01:00	2	864.573	14.208
-0.107529	-0.561975	-1.8365	-1.15818	-1.44333	-0.603254		PI(18:0/20:1)	PI	0.705312	0.806588	-0.232922	-0.406311	C47 H89 O13 N0 P1	18:0/20:1	1 day, 14:01:00	2	892.604	16.885
-1.11326	-2.34426	-0.832542	-3.62833	-2.31626	-4.12475		PI(18:0/20:2)	PI	0.0537216	0.163788	-1.92642	-2.70668	C47 H87 O13 N0 P1	18:0/20:2	1 day, 14:02:00	2	890.588	13.997
-0.239319	-0.738981	-0.7113	-4.2489	-3.77301	-5.08179		PI(16:0/20:4)	PI	0.00647529	0.0494077	0.580214	5.20917	C45 H79 O13 N0 P1	16:0/20:4	1 day, 12:04:00	3	858.526	9.358
-2.75031	1.13273	0.860275	0.499233	0.725561	0.752781		PI(18:0/20:3)	PI	0.507502	0.666476	0.911626	0.72698	C47 H85 O13 N0 P1	18:0/20:3	1 day, 14:03:00	3	888.573	12.516
2.86648	2.73293	2.75242	2.24793	1.99716	1.89701		LPE(16:0p)	LPE	0.00295876	0.0372469	0.5825	6.45893	C21 H44 O6 N1 P1	16:0p	16:0p	1	437.291	4.312
0.585848	0.0572815	0.225561	-0.192644	-0.50165	-0.288246		PI(18:0/22:4)	PI	0.0269001	0.106329	-0.617077	-3.41514	C49 H87 O13 N0 P1	18:0/22:4	1 day, 16:04:00	2	914.588	13.378
-1.11326	-1.38578	-1.41948	-1.51854	-0.744558	-1.15074		PI(18:0/22:6)	PI	0.527864	0.682681	0.16823	0.690487	C49 H83 O13 N0 P1	18:0/22:6	1 day, 16:06:00	3	910.557	10.839
-5.26719	-5.76135	-2.53694	-2.41504	-5.09338	-2.32762		PI(18:0e/20:4)	PI	0.410026	0.596733	1.24315	0.919157	C47 H85 O12 N0 P1	18:0e/20:4	38:4e	1	872.578	13.085
-6.85522	0.266054	0.0861568	0.449308	0.403633	0.24972		PI(18:1/18:1)	PI	0.340494	0.541254	2.53522	1.08106	C45 H83 O13 N0 P1	18:1/18:1	1 day, 12:02:00	1	862.557	9.288
2.68006	2.44544	2.20645	2.01037	1.66953	1.72556		PI(18:1/18:1)	PI	0.020506	0.0906462	-0.642167	-3.71824	C45 H83 O13 N0 P1	18:1/18:1	1 day, 12:02:00	2	862.557	11.255
-4.96379	-4.89885	-5.66622	-6.23577	-6.5136	-8.37327		PI(18:1/19:2)	PI	0.0594578	0.170876	-1.86459	-2.60939	C46 H83 O13 N0 P1	18:1/19:2	1 day, 13:03:00	1	874.557	7.464
-1.4266	-1.57693	-1.76687	-1.51061	-1.59294	-1.31343		PI(18:1/20:3)	PI	0.411883	0.597536	0.1178	0.915167	C47 H83 O13 N0 P1	18:1/20:3	1 day, 14:04:00	3	886.557	10.102
0.732176	0.745003	0.461449	0.767166	0.786102	0.718674		PI(18:1/20:4)	PI	0.305396	0.509441	0.111105	1.17435	C47 H81 O13 N0 P1	18:1/20:4	1 day, 14:05:00	3	884.542	9.303
-1.86564	-2.39635	-2.22535	-1.57942	-1.55907	-1.63113		PI(18:1/22:4)	PI	0.0222185	0.0956168	0.572573	3.62702	C49 H85 O13 N0 P1	18:1/22:4	1 day, 16:05:00	2	912.573	11.15
-2.85984	-3.07273	-3.40883	-3.24101	-2.63819	-2.50971		PI(18:1/22:5)	PI	0.314582	0.518545	0.317499	1.14902	C49 H83 O13 N0 P1	18:1/22:5	1 day, 16:06:00	2	910.557	9.332
-3.69249	-3.39	-3.56556	-3.52252	-3.78862	-3.62411		PI(18:1/22:6)	PI	0.459348	0.627883	-0.0957343	-0.817875	C49 H81 O13 N0 P1	18:1/22:6	1 day, 16:07:00	3	908.542	8.801
-2.96795	-6.96025	-4.9938	-2.22147	-2.26622	-2.34483		PI(20:1/18:1)	PI	0.0795088	0.204129	2.69649	2.3385	C47 H87 O13 N0 P1	20:1/18:1	1 day, 14:02:00	1	890.588	10.822
-3.81055	-3.62584	-3.9349	-3.07985	-3.67254	-3.46512		PI(38:6e)	PI	0.120529	0.275469	0.38459	1.96739	C47 H81 O12 N0 P1	38:6e	38:6e	1	868.547	9.855
-0.705429	-5.32193	-4.97972	-3.76309	-0.316259	-0.369566		PI(39:4e)	PI	0.307826	0.511301	2.18605	1.16758	C48 H87 O12 N0 P1	39:4e	39:4e	1	886.593	17.082
-0.101814	-0.467007	-0.689659	-0.983448	-3.11094	-3.12079		PI(39:5e)	PI	0.0532288	0.163563	-1.98557	-2.71559	C48 H85 O12 N0 P1	39:5e	39:5e	1	884.578	14.252
0.766941	-0.0101109	-3.53952	0.0410271	-0.627619	-0.482477		PS(17:1/18:0)	PS	0.691969	0.798347	0.571206	0.426092	C41 H78 O10 N1 P1	17:1/18:0	1 day, 11:01:00	1	775.536	13.436
-2.88907	-3.48382	-3.46655	-3.11548	-2.88435	-2.86767		PS(17:1/24:0)	PS	0.199751	0.388792	0.32398	1.53426	C47 H90 O10 N1 P1	17:1/24:0	1 day, 17:01:00	1	859.63	26.636
4.06049	3.9414	3.72079	3.46698	3.33324	3.42071		PS(18:0/16:1)	PS	0.0094471	0.0609377	-0.500582	-4.68009	C40 H76 O10 N1 P1	18:0/16:1	1 day, 10:01:00	1	761.521	11.963
1.9166	2.10021	1.17731	1.51388	1.3467	1.68374		PS(18:0/18:0)	PS	0.508076	0.666476	-0.216595	-0.725937	C42 H82 O10 N1 P1	18:0/18:0	1 day, 12:00:00	1	791.568	13.145
0.831072	1.16004	0.977633	0.846455	0.596277	0.454258		PS(18:0/18:1)	PS	0.0745285	0.197519	-0.357251	-2.39787	C42 H80 O10 N1 P1	18:0/18:1	1 day, 12:01:00	1	789.552	12.109
6.29714	6.09078	5.89947	6.01595	5.92943	5.8724		PS(18:0/18:1)	PS	0.269335	0.474529	-0.156535	-1.28127	C42 H80 O10 N1 P1	18:0/18:1	1 day, 12:01:00	1	789.552	14.743
-4.77738	0.946636	1.14756	-0.100527	0.786102	-0.0461712		PS(18:0/20:1)	PS	0.602827	0.73402	1.10753	0.564078	C44 H84 O10 N1 P1	18:0/20:1	1 day, 14:01:00	1	817.583	13.7
0.598186	2.78648	2.99722	2.79941	3.20361	2.68197		PS(18:0/20:2)	PS	0.382414	0.575094	0.767698	0.980365	C44 H82 O10 N1 P1	18:0/20:2	1 day, 14:02:00	1	815.568	11.877
-1.65854	-0.752497	-2.44948	-3.02237	-0.92907	-0.814758		PS(18:0/20:2)	PS	0.972874	0.98614	0.0314407	0.0361779	C44 H82 O10 N1 P1	18:0/20:2	1 day, 14:02:00	1	815.568	16.449
1.92362	0.446922	0.605532	1.44422	1.3467	1.68374		PS(18:0/20:3)	PS	0.355564	0.552774	0.49953	1.04366	C44 H80 O10 N1 P1	18:0/20:3	1 day, 14:03:00	1	813.552	13.116
-5.02303	1.00804	0.586443	0.83872	0.596277	0.445944		PS(18:0/20:4)	PS	0.414823	0.600686	1.76983	0.908879	C44 H78 O10 N1 P1	18:0/20:4	1 day, 14:04:00	1	811.536	11.915
-1.29039	-1.71563	-1.58274	-1.4374	-2.61017	-1.86767		PS(18:0/22:4)	PS	0.292217	0.495204	-0.44216	-1.21197	C46 H82 O10 N1 P1	18:0/22:4	1 day, 16:04:00	1	839.568	10.958
-4.79941	0.997984	0.635845	-0.224705	0.596277	0.662367		PS(18:0/22:4)	PS	0.501427	0.661088	1.39984	0.738075	C46 H82 O10 N1 P1	18:0/22:4	1 day, 16:04:00	1	839.568	13.799
-0.00799179	0.32354	0.131439	0.387024	0.752781	1.01131		PS(18:0/22:5)	PS	0.0502976	0.157344	0.568044	2.77065	C46 H80 O10 N1 P1	18:0/22:5	1 day, 16:05:00	1	837.552	11.409
2.96163	2.09078	2.66063	2.63718	2.40578	2.69957		PS(18:0/22:6)	PS	0.972761	0.98614	0.00982857	0.0363292	C46 H78 O10 N1 P1	18:0/22:6	1 day, 16:06:00	2	835.536	11.223
-12.5895	-6.76792	-2.94342	-2.95628	-3.19167	-4.2274		PS(18:0e/18:1)	PS	0.233016	0.430969	3.97517	1.40393	C42 H82 O9 N1 P1	18:0e/18:1	36:1e	1	775.573	17.095
4.60344	4.45466	4.31079	3.74043	3.60937	2.94648		PS(18:1/18:1)	PS	0.016939	0.0817284	-1.0242	-3.94146	C42 H78 O10 N1 P1	18:1/18:1	1 day, 12:02:00	1	787.536	11.817
-2.23932	-1.96812	-3.46901	-2.92434	-3.11094	-3.02521		PS(18:1/19:2)	PS	0.377212	0.570569	-0.461348	-0.992318	C43 H78 O10 N1 P1	18:1/19:2	1 day, 13:03:00	1	799.536	7.772
-4.89104	-1.18461	-1.8286	-2.22795	-1.95747	-4.69296		PS(18:1/21:1)	PS	0.832291	0.894092	-0.324713	-0.225985	C45 H84 O10 N1 P1	18:1/21:1	1 day, 15:02:00	1	829.583	15.679
0.160746	-0.991962	-1.12998	-0.485149	-0.452633	-0.542429		PS(18:1/22:0)	PS	0.715717	0.814479	0.160327	0.39102	C46 H88 O10 N1 P1	18:1/22:0	1 day, 16:01:00	2	845.615	26.649
3.76264	3.56943	3.35701	3.01037	2.93316	2.95089		PS(18:1/22:1)	PS	0.00744593	0.0545253	-0.598222	-5.00843	C46 H86 O10 N1 P1	18:1/22:1	1 day, 16:02:00	2	843.599	17.174
-0.477478	-1.19841	-1.15447	-1.32888	-0.504869	-0.975224		PS(18:1/22:5)	PS	0.983981	0.990312	0.00712967	0.0213607	C46 H78 O10 N1 P1	18:1/22:5	1 day, 16:06:00	1	835.536	9.616
-1.16	-1.21235	-1.41356	-1.51061	-1.79491	-1.40975		PS(18:1/22:6)	PS	0.089451	0.223056	-0.30979	-2.23161	C46 H76 O10 N1 P1	18:1/22:6	1 day, 16:07:00	1	833.521	9.146
2.03802	1.61947	1.44524	2.61244	1.9242	2.11198		PS(18:1/24:0)	PS	0.129413	0.29025	0.515298	1.90552	C48 H92 O10 N1 P1	18:1/24:0	1 day, 18:01:00	2	873.646	26.634
-4.77011	2.73898	2.5626	2.26823	1.97998	2.0309		PS(18:1/24:1)	PS	0.482207	0.647227	1.91588	0.77386	C48 H90 O10 N1 P1	18:1/24:1	1 day, 18:02:00	1	871.63	20.215
-2.62047	-0.647766	-0.186949	0.218424	-0.631134	-0.34483		PS(18:2p/18:1)	PS	0.316922	0.521852	0.899214	1.14267	C42 H76 O9 N1 P1	18:2p/18:1	36:3p	1	769.526	13.449
-0.065218	-1.57093	-4.81447	-2.33587	-1.50004	-2.22846		PS(19:0/18:1)	PS	0.932383	0.962599	0.128749	0.0903095	C43 H82 O10 N1 P1	19:0/18:1	1 day, 13:01:00	1	803.568	16.278
0.228075	-2.41773	-2.54988	-1.42991	-2.08661	-1.1036		PS(19:0/18:1)	PS	0.968582	0.984574	0.0398032	0.0419061	C43 H82 O10 N1 P1	19:0/18:1	1 day, 13:01:00	1	803.568	17.192
-4.08932	-4.20583	-4.15843	-4.06817	-3.881	-3.6959		PS(20:0/18:1)	PS	0.0749944	0.198082	0.269504	2.39213	C44 H84 O10 N1 P1	20:0/18:1	1 day, 14:01:00	1	817.583	8.785
3.01191	3.05243	2.88753	3.17761	3.21589	3.16613		PS(20:0/18:1)	PS	0.0174274	0.0826876	0.202588	3.90772	C44 H84 O10 N1 P1	20:0/18:1	1 day, 14:01:00	1	817.583	17.748
-0.22994	-3.85155	-4.50635	-4.094	-3.47772	0.088131		PS(20:0/20:2)	PS	0.852946	0.902066	0.368083	0.197664	C46 H86 O10 N1 P1	20:0/20:2	1 day, 16:02:00	1	843.599	14.59
3.63586	3.10958	3.07829	2.65931	2.63153	2.19122		PS(20:1/18:1)	PS	0.0297287	0.111554	-0.780555	-3.30733	C44 H82 O10 N1 P1	20:1/18:1	1 day, 14:02:00	1	815.568	14.404
-1.29039	-1.83996	-1.58274	-1.80805	-2.61017	-2.00227		PS(20:1/22:6)	PS	0.120349	0.275462	-0.569133	-1.9687	C48 H80 O10 N1 P1	20:1/22:6	1 day, 18:07:00	1	861.552	10.936
-2.49385	-3.6868	-4.2526	-1.44494	-2.5162	-2.24992		PS(22:0/22:5)	PS	0.0823646	0.209059	1.4074	2.30632	C50 H88 O10 N1 P1	22:0/22:5	1 day, 20:05:00	1	893.615	17.898
-7.44326	-2.93076	-1.03141	-2.06236	-1.55907	-3.22315		PS(24:0/22:5)	PS	0.482154	0.647227	1.52028	0.773961	C52 H92 O10 N1 P1	24:0/22:5	1 day, 22:05:00	1	921.646	20.899
-4.41238	-4.14041	-3.89804	-4.2809	-5.62132	-3.89108		PS(24:3/18:0)	PS	0.457453	0.62639	-0.447488	-0.821599	C48 H88 O10 N1 P1	24:3/18:0	1 day, 18:03:00	1	869.615	14.379
-2.25192	-1.48382	-2.44948	-3.4359	-3.03449	-1.97076		PS(24:5/18:1)	PS	0.226834	0.426612	-0.751981	-1.42667	C48 H82 O10 N1 P1	24:5/18:1	1 day, 18:06:00	1	863.568	11.966
-3.40111	-3.8603	-3.93151	-3.34994	-3.5162	-3.5162		PS(25:0/18:1)	PS	0.197891	0.386135	0.270196	1.54219	C49 H94 O10 N1 P1	25:0/18:1	1 day, 19:01:00	1	887.662	26.59
-1.82742	-3.07952	-4.66622	-4.86452	-1.85118	-1.63466		PS(26:0/16:1)	PS	0.774069	0.853335	0.407605	0.307131	C48 H92 O10 N1 P1	26:0/16:1	1 day, 18:01:00	1	873.646	8.128
-1.26463	-1.28906	-1.86048	-1.2809	-1.40673	-1.00227		PS(26:0/18:1)	PS	0.350166	0.549355	0.241421	1.05689	C50 H96 O10 N1 P1	26:0/18:1	1 day, 20:01:00	2	901.677	26.599
-0.894983	-1.11749	-1.49881	-1.28428	-1.34483	-1.31909		PS(26:1/18:1)	PS	0.457255	0.62639	-0.145638	-0.82199	C50 H94 O10 N1 P1	26:1/18:1	1 day, 20:02:00	2	899.662	26.638
1.11976	0.925575	0.943417	1.1883	1.03368	1.0666		PS(28:0p)	PS	0.268234	0.473122	0.0999432	1.28474	C34 H66 O9 N1 P1	28:0p	28:0p	1	663.447	15.195
-3.58019	0.893394	0.954912	1.22437	1.3467	1.03922		PS(35:0)	PS	0.302025	0.507492	1.78073	1.18383	C41 H80 O10 N1 P1	1 day, 11:00:00	1 day, 11:00:00	1	777.552	15.364
-3.83688	-4.40487	-4.68894	-4.76687	-4.89445	-5.66676		PS(36:1)	PS	0.10107	0.24385	-0.799128	-2.12238	C42 H80 O10 N1 P1	1 day, 12:01:00	1 day, 12:01:00	1	789.552	26.686
1.90955	0.524612	0.356144	-0.583576	0.924204	0.718674		PS(39:4e)	PS	0.445142	0.620971	-0.577	-0.846105	C45 H82 O9 N1 P1	39:4e	39:4e	1	811.573	19.503
3.59247	3.52636	0.427195	2.65931	2.63885	0.259243		PS(39:5e)	PS	0.64031	0.760094	-0.662875	-0.504693	C45 H80 O9 N1 P1	39:5e	39:5e	1	809.557	15.12
0.0184803	-0.991962	-1.12998	-0.810478	-0.761791	-0.274439		PS(41:4e)	PS	0.841211	0.894334	0.0855834	0.213728	C47 H86 O9 N1 P1	41:4e	41:4e	1	839.604	26.607
-2.91689	-4.44819	-4.25683	-4.80902	-4.96721	-4.62132		PS(42:2)	PS	0.133194	0.295864	-0.925209	-1.88057	C48 H90 O10 N1 P1	1 day, 18:02:00	1 day, 18:02:00	1	871.63	26.665
-2.91088	-3.50425	-3.45921	-2.94555	-2.97076	-2.86767		PS(42:3p)	PS	0.133144	0.295864	0.363451	1.88089	C48 H88 O9 N1 P1	42:3p	42:3p	1	853.62	26.623
-2.95759	-4.37948	-4.41356	-4.19964	-4.27279	-4.72265		PS(42:4)	PS	0.395923	0.583604	-0.481484	-0.949964	C48 H86 O10 N1 P1	1 day, 18:04:00	1 day, 18:04:00	1	867.599	26.739
-2.31662	-4.2435	-4.80204	-4.13241	-3.6524	-3.35642		PS(43:4e)	PS	0.929862	0.960631	0.0736459	0.0936889	C49 H90 O9 N1 P1	43:4e	43:4e	1	867.635	4.389
-0.997345	-1.83996	-1.9349	-2.01114	-1.89276	-1.97076		PS(43:5e)	PS	0.287764	0.493084	-0.367485	-1.22504	C49 H88 O9 N1 P1	43:5e	43:5e	1	865.62	26.647
-1.60099	-1.559	-2.12513	-1.53855	-1.96632	-1.67399		PS(44:4)	PS	0.88074	0.920854	0.0354214	0.159858	C50 H90 O10 N1 P1	1 day, 20:04:00	1 day, 20:04:00	1	895.63	26.715
-4.05801	-5.39635	-5.91133	-6.21501	-6.46262	-6.26622		PS(44:5)	PS	0.0991369	0.240231	-1.19272	-2.13956	C50 H88 O10 N1 P1	1 day, 20:05:00	1 day, 20:05:00	1	893.615	26.655
-4.41238	-4.62584	-4.75333	-5.22535	-5.24022	-5.50842		DG(32:3p)	DG	0.000435745	0.0201025	0.596524	10.6779	C35 H62 O4	32:3p	32:3p	1	546.465	7.884
-1.93506	-2.43942	-1.58941	-3.51616	-3.83813	-3.66965		PC(20:0/16:0)	PC	6.63515e-06	0.0033605	0.598146	30.7831	C44 H88 O8 N1 P1	20:0/16:0	1 day, 12:00:00	2	789.625	21.204
7.56748	7.30215	7.2797	7.44326	7.26988	7.38988		SM(d18:0/16:0)	SM	0.890967	0.927818	-0.0154317	-0.146023	C39 H81 O6 N2 P1	d18:0/16:0	d34:0	1	704.583	12.683
2.55453	2.59966	2.55506	2.60106	2.5427	2.61494		SM(d18:0/18:2)	SM	0.570688	0.710646	0.0164789	0.61689	C41 H81 O6 N2 P1	d18:0/18:2	d36:2	1	728.583	11.819
5.69347	5.56518	5.31637	6.1053	6.01799	6.11951		SM(d18:1/16:1)	SM	0.00847663	0.0585488	0.555928	4.82751	C39 H77 O6 N2 P1	d18:1/16:1	d34:2	2	700.552	9.471
5.65181	5.0789	5.15754	5.52235	5.58591	5.43653		SM(d18:1/22:0)	SM	0.301094	0.506474	0.218847	1.18646	C45 H91 O6 N2 P1	d18:1/22:0	d40:1	2	786.662	21.553
-3.04699	6.22074	6.46698	6.53587	6.31338	6.59769		SM(d18:1/24:0)	SM	0.355602	0.552774	3.26874	1.04357	C47 H95 O6 N2 P1	d18:1/24:0	d42:1	2	814.693	21.851
7.19023	5.67574	5.76717	5.72215	5.79677	5.81302		SM(d18:1/24:1)	SM	0.427024	0.608678	-0.433729	-0.88318	C47 H93 O6 N2 P1	d18:1/24:1	d42:2	2	812.677	21.387
2.58142	2.5762	2.53222	2.31915	1.8693	1.71522		SM(d18:1/24:3)	SM	0.0306691	0.112684	-0.595393	-3.27415	C47 H89 O6 N2 P1	d18:1/24:3	d42:4	1	808.646	21.583
3.09821	2.78648	3.01106	2.83289	2.83945	2.76453		SM(d18:1/26:1)	SM	0.18594	0.369468	-0.152957	-1.59501	C49 H97 O6 N2 P1	d18:1/26:1	d44:2	1	840.708	23.124
-6.41352	0.98786	0.966318	0.299561	-0.130705	-0.574211		SM(d18:2/24:1)	SM	0.614292	0.741043	1.35133	0.545677	C47 H91 O6 N2 P1	d18:2/24:1	d42:3	1	810.662	22.744
3.1649	3.35775	3.2837	3.2797	3.20361	3.1406		SM(d20:0/16:0)	SM	0.42841	0.608764	-0.0608114	-0.880298	C41 H85 O6 N2 P1	d20:0/16:0	d36:0	1	732.615	15.823
3.8202	3.56603	3.46547	3.22437	3.17873	3.1146		SM(d20:0/18:2)	SM	0.0156916	0.0787949	-0.444667	-4.03323	C43 H85 O6 N2 P1	d20:0/18:2	d38:2	1	756.615	14.773
4.35346	4.27898	4.2303	4.19135	4.31624	4.25805		SM(d20:0/20:2)	SM	0.558918	0.704743	-0.0323696	-0.636725	C45 H89 O6 N2 P1	d20:0/20:2	d40:2	2	784.646	17.967
-9.48835	-3.91093	-4.56819	-4.64039	-4.33562	-5.39414		SM(d30:0)	SM	0.53913	0.689256	1.1991	0.670733	C35 H73 O6 N2 P1	d30:0	d30:0	1	648.521	8.329
-1.69249	-2.00808	-2.3901	-2.26748	-2.45886	-2.05322		SM(d30:1)	SM	0.380604	0.572925	-0.229633	-0.984507	C35 H71 O6 N2 P1	d30:1	d30:1	2	646.505	7.704
-2.45983	-2.41773	-2.63005	-2.42991	-2.08179	-2.21258		SM(d31:1)	SM	0.0961416	0.2356	0.261106	2.16691	C36 H73 O6 N2 P1	d31:1	d31:1	1	660.521	8.423
4.07159	3.99293	3.79462	3.20043	3.61864	3.74263		SM(d32:0)	SM	0.0779981	0.202425	-0.432477	-2.35605	C37 H77 O6 N2 P1	d32:0	d32:0	1	676.552	10.192
3.95993	3.92822	3.67981	4.08092	4.08144	4.10803		SM(d32:1)	SM	0.0581645	0.170281	0.234143	2.63036	C37 H75 O6 N2 P1	d32:1	d32:1	2	674.536	9.345
1.19132	0.957054	0.732521	0.830942	0.812214	0.988594		SM(d32:2)	SM	0.594486	0.727522	-0.0830472	-0.577604	C37 H73 O6 N2 P1	d32:2	d32:2	2	672.521	7.754
-2.35689	-4.78893	-3.00445	-1.78875	-5.7438	-2.56915		SM(d33:0)	SM	0.991395	0.994152	0.0161921	0.0114737	C38 H79 O6 N2 P1	d33:0	d33:0	1	690.568	11.484
3.93929	3.66466	3.67286	3.93437	3.80085	3.99858		SM(d33:1)	SM	0.22899	0.428088	0.152328	1.41867	C38 H77 O6 N2 P1	d33:1	d33:1	2	688.552	10.405
-3.39272	-3	-3.11164	-2.28766	-1.98869	-1.63113		DG(36:4p)	DG	0.00498724	0.0449688	0.608301	5.60152	C39 H68 O4	36:4p	36:4p	1	600.512	8.83
7.8922	7.77659	7.75077	7.70497	7.50692	7.58591		SM(d34:1)	SM	0.0453308	0.147113	-0.207256	-2.87301	C39 H79 O6 N2 P1	d34:1	d34:1	2	702.568	11.649
-3.69249	-0.987961	-1.14954	-0.487091	-0.316259	-0.194269		SM(d35:2)	SM	0.141131	0.308433	1.61079	1.83059	C40 H79 O6 N2 P1	d35:2	d35:2	1	714.568	10.551
-2.01872	0.282713	0.322817	-0.0931091	-0.233797	-0.207325		SM(d35:4)	SM	0.724642	0.822068	0.292986	0.377989	C40 H75 O6 N2 P1	d35:4	d35:4	1	710.536	11.108
4.25949	3.98022	3.92746	4.01381	4.06116	4.08813		SM(d36:1)	SM	0.990349	0.994152	-0.00135485	-0.012869	C41 H83 O6 N2 P1	d36:1	d36:1	1	730.599	14.621
-2.29039	0.732929	1.05445	0.242075	0	-0.233797		SM(d36:4)	SM	0.88163	0.921167	0.170431	0.158653	C41 H77 O6 N2 P1	d36:4	d36:4	1	724.552	11.626
-10.8411	-4.60607	-5.3175	-4.27821	-4.64102	-4.27499		SM(d37:6)	SM	0.270311	0.475175	2.5235	1.2782	C42 H75 O6 N2 P1	d37:6	d37:6	1	734.536	8.627
-1.72726	-6.93538	-6.06037	-4.58607	-5.3242	-7.25057		SM(d37:6)	SM	0.674291	0.784913	-0.812611	-0.452611	C42 H75 O6 N2 P1	d37:6	d37:6	1	734.536	11.124
-3.33527	-3.00323	-3.3762	-2.81291	-3.04383	-2.6959		SM(d37:7)	SM	0.0682078	0.186467	0.387353	2.48005	C42 H73 O6 N2 P1	d37:7	d37:7	1	732.521	8.867
3.88098	3.57789	3.5905	3.62149	3.46253	3.17873		SM(d38:0)	SM	0.182976	0.3676	-0.262207	-1.60865	C43 H89 O6 N2 P1	d38:0	d38:0	1	760.646	19.46
4.42941	4.2475	4.1822	3.64386	4.22806	4.24613		SM(d38:1)	SM	0.307073	0.511301	-0.247024	-1.16967	C43 H87 O6 N2 P1	d38:1	d38:1	2	758.63	17.946
5.10594	4.47292	4.6746	4.79642	4.73838	4.62326		SM(d40:0)	SM	0.877436	0.919211	-0.0318012	-0.164337	C45 H93 O6 N2 P1	d40:0	d40:0	1	788.677	22.833
3.422	3.04268	2.98886	3	3.28744	2.90765		SM(d41:1)	SM	0.653547	0.771027	-0.0861505	-0.484221	C46 H93 O6 N2 P1	d41:1	d41:1	1	800.677	22.899
2.57251	2.64547	2.28141	2.84259	2.93316	2.95089		SM(d41:2)	SM	0.0244063	0.102691	0.409083	3.52199	C46 H91 O6 N2 P1	d41:2	d41:2	2	798.662	18.671
-4.38437	-3.692	-2.90967	-3.55313	-5.44767	-4.01232		SM(d41:5)	SM	0.396389	0.58374	-0.675695	-0.948931	C46 H85 O6 N2 P1	d41:5	d41:5	1	792.615	5.418
6.50741	6.04574	6.1883	6.04145	5.92757	5.66192		SM(d42:0)	SM	0.10444	0.249498	-0.370173	-2.0933	C47 H97 O6 N2 P1	d42:0	d42:0	1	816.708	23.505
7.17192	6.83247	6.68326	6.9092	6.86462	6.73199		SM(d42:1)	SM	0.714088	0.814479	-0.0606105	-0.393407	C47 H95 O6 N2 P1	d42:1	d42:1	2	814.693	23.331
7.15896	6.75623	6.78338	6.88593	6.76369	6.86462		SM(d42:2)	SM	0.673343	0.784825	-0.0614382	-0.454044	C47 H93 O6 N2 P1	d42:2	d42:2	2	812.677	20.399
-8.04918	-5.37948	-4.88486	-11.2233	-4.47015	-6.63254		SM(d42:3)	SM	0.579409	0.717255	-1.33748	-0.60237	C47 H91 O6 N2 P1	d42:3	d42:3	1	810.662	15.966
5.61433	4.58631	5.21245	4.50413	4.29903	4.57165		SM(d42:3)	SM	0.0936169	0.230862	-0.679427	-2.19072	C47 H91 O6 N2 P1	d42:3	d42:3	2	810.662	17.112
0.895332	0.0992661	0.485428	0.55695	0.697815	-1.09144		SM(d42:4)	SM	0.517217	0.675064	-0.438902	-0.709438	C47 H89 O6 N2 P1	d42:4	d42:4	1	808.646	14.677
0.498274	-0.616537	-0.596102	0.106916	-0.106043	-0.0698223		SM(d43:2)	SM	0.596011	0.727757	0.215139	0.575122	C48 H95 O6 N2 P1	d43:2	d43:2	1	826.693	22.914
2.23712	1.97254	1.50901	1.79941	1.64431	1.55435		SM(d44:0)	SM	0.344909	0.545494	-0.240203	-1.06995	C49 H101 O6 N2 P1	d44:0	d44:0	1	844.74	24.013
2.98531	2.79231	2.79462	2.0842	2.33774	2.2781		TG(18:1/18:2/24:2)	TG	0.00467624	0.0440571	0.616085	5.70184	C63 H112 O6	18:1/18:2/24:2	2 days, 12:05:00	1	964.846	24.914
1.38687	1.33796	1.29956	1.53797	0.947952	1.55435		SM(d44:3)	SM	0.980258	0.987852	0.00529289	0.0263261	C49 H95 O6 N2 P1	d44:3	d44:3	2	838.693	20.431
1.97859	1.91493	1.80418	0.73419	0.296717	0		DG(38:7p)	DG	0.00223021	0.0348136	0.631049	6.9679	C41 H66 O4	38:7p	38:7p	1	622.496	8.839
0.30751	-0.357111	-2.48631	-1.78396	-2.30499	-5.80599		SM(d44:6)	SM	0.181444	0.365935	-2.45301	-1.61579	C49 H89 O6 N2 P1	d44:6	d44:6	1	832.646	17.159
-4.21691	-1.96025	-2.10589	-3.06817	-5.39892	-5.98149		SM(d46:6)	SM	0.148608	0.318112	-2.05518	-1.7862	C51 H93 O6 N2 P1	d46:6	d46:6	1	860.677	20.175
0.303209	0.152809	0.231245	-2.07985	-1.47772	-1.80282		DG(59:2)	DG	0.00516371	0.0449688	0.641349	5.54794	C62 H118 O5	2 days, 11:02:00	2 days, 11:02:00	1	942.898	24.645
-0.625376	-0.921574	-0.91803	-2.74624	-2.84301	-3.12079		PC(18:0p/22:4)	PC	0.00348495	0.0391196	0.647478	6.17905	C48 H88 O7 N1 P1	18:0p/22:4	40:4p	1	821.63	16.569
-4.38993	-3.52962	-3.41356	-4.11548	-4.69003	-4.23808		So(d18:2)	So	0.182598	0.367314	-0.57016	-1.6104	C18 H35 O2 N1	d18:2	d18:2	1	297.267	2.299
-3.76649	-5.76135	-3.77444	-6.97099	-6.86436	-7.83035		So(d24:0)	So	0.0188541	0.0860487	-2.78781	-3.81531	C24 H51 O2 N1	d24:0	d24:0	1	385.392	7.348
-3.14229	-5.64587	-3.57611	-7.50635	-8.16005	-7.19958		So(d25:0)	So	0.0131076	0.0722035	-3.50057	-4.25482	C25 H53 O2 N1	d25:0	d25:0	1	399.408	8.145
-2.22683	-2.66364	-2.58941	-1.89308	-2.37988	-1.83488		TG(10:0/14:0/18:1)	TG	0.105295	0.250939	0.457345	2.08609	C45 H84 O6	10:0/14:0/18:1	1 day, 18:01:00	1	720.627	23.824
2.71285	2.33397	2.46547	2.85989	2.64067	3.00567		TG(11:0/16:0/16:0)	TG	0.0971911	0.236685	0.331313	2.15722	C46 H88 O6	11:0/16:0/16:0	1 day, 19:00:00	1	736.658	24.728
3.42941	3.50167	3.36349	2.72792	1.95676	2.6352		TG(11:0/16:1/18:1)	TG	0.0157944	0.0787949	-0.991568	-4.02534	C48 H88 O6	11:0/16:1/18:1	1 day, 21:02:00	1	760.658	24.421
4.53633	4.19346	4.53797	3.66588	3.26398	3.71695		TG(11:0/18:1/18:1)	TG	0.0088844	0.0592673	-0.873648	-4.76318	C50 H92 O6	11:0/18:1/18:1	1 day, 23:02:00	1	788.689	24.606
-3.31134	-3.41558	-3.33307	-2.42991	-2.81077	-2.56915		TG(26:1/16:0/22:6)	TG	0.00262225	0.0372469	0.661511	6.67224	C67 H116 O6	26:1/16:0/22:6	2 days, 16:07:00	1	1016.88	24.906
1.51324	1.2475	1.32636	0.665884	0.825096	0.912182		TG(26:1/18:1/24:2)	TG	0.0062123	0.0487767	0.67093	5.26996	C71 H130 O6	26:1/18:1/24:2	2 days, 20:04:00	1	1078.99	25.951
2.86283	2.54547	2.73252	3.02407	3.24013	3.00567		TG(15:0/14:0/16:0)	TG	0.0340536	0.120113	0.376352	3.16399	C48 H92 O6	15:0/14:0/16:0	1 day, 21:00:00	2	764.689	24.936
-1.54565	-2.52962	-1.74438	-1.73697	-1.81476	-2.22846		TG(15:0/14:0/16:1)	TG	0.970726	0.985242	0.0131543	0.0390449	C48 H90 O6	15:0/14:0/16:1	1 day, 21:01:00	1	762.674	24.641
3.92011	3.47836	3.73586	-2.46012	3.73412	3.8724		TG(15:0/14:0/18:1)	TG	0.394083	0.582542	-1.99598	-0.954052	C50 H94 O6	15:0/14:0/18:1	1 day, 23:01:00	2	790.705	24.748
1.87374	1.79811	1.68499	3.09072	2.52504	2.66237		PC(48:6)	PC	0.00218927	0.0345197	0.677679	7.00244	C56 H100 O8 N1 P1	2 days, 0:06:00	2 days, 0:06:00	1	945.719	23.395
2.53174	2.2475	2.48939	2.79741	2.54465	2.35561		TG(15:0/16:0/18:1)	TG	0.410099	0.596733	0.143013	0.918998	C52 H98 O6	15:0/16:0/18:1	2 days, 1:01:00	2	818.736	24.772
-1.6172	-1.37007	-1.61637	-2.06236	-2.47772	-3.10116		TG(15:1/17:1/23:3)	TG	0.0317874	0.115128	-1.01253	-3.23622	C58 H102 O6	15:1/17:1/23:3	2 days, 7:05:00	1	894.768	25.244
-1.54565	-2.06596	-1.91803	-1.15818	-1.03682	-1.21786		TG(16:0/12:0/14:0)	TG	0.0125425	0.0711451	0.705596	4.31036	C45 H86 O6	16:0/12:0/14:0	1 day, 18:00:00	1	722.642	24.09
0.241621	-0.306396	-0.00222015	0.51873	0.386354	0.429167		TG(16:0/14:0/14:0)	TG	0.0458725	0.147643	0.467082	2.86123	C47 H90 O6	16:0/14:0/14:0	1 day, 20:00:00	1	750.674	24.312
1.16786	0.579578	0.797812	1.7753	1.8724	1.43338		TG(16:0/14:0/16:0)	TG	0.0176839	0.08365	0.845277	3.89045	C49 H94 O6	16:0/14:0/16:0	1 day, 22:00:00	1	778.705	24.56
2.92362	2.50345	2.65711	2.65711	2.35117	2.68727		TG(16:0/14:0/16:1)	TG	0.471433	0.635559	-0.129544	-0.794399	C49 H92 O6	16:0/14:0/16:1	1 day, 22:01:00	1	776.689	24.277
4.24555	4.13732	3.89052	4.25811	4.17245	3.93316		TG(16:0/14:0/18:1)	TG	0.843691	0.89592	0.0301088	0.210328	C51 H96 O6	16:0/14:0/18:1	2 days, 0:01:00	1	804.721	24.497
2.07001	2.18684	2.28141	1.52838	1.49109	0.953829		TG(16:0/14:0/20:4)	TG	0.0119213	0.0691791	-0.854987	-4.37501	C53 H94 O6	16:0/14:0/20:4	2 days, 2:04:00	1	826.705	24.096
-0.363708	-0.336611	-0.636936	0.0410271	-0.0698223	-0.194269		TG(16:0/14:0/22:6)	TG	0.0342006	0.120241	0.371397	3.15949	C55 H94 O6	16:0/14:0/22:6	2 days, 4:06:00	1	850.705	24.08
5.27329	4.9674	5.17608	5.24354	5.28744	5.40471		TG(16:0/16:0/18:1)	TG	0.166001	0.343215	0.172972	1.6915	C53 H100 O6	16:0/16:0/18:1	2 days, 2:01:00	1	832.752	24.721
-8.26106	-5.85155	-6.74022	-4.94342	-5.23594	-4.98508		TG(16:0/16:0/18:1)	TG	0.0556415	0.167292	1.89613	2.67284	C53 H100 O6	16:0/16:0/18:1	2 days, 2:01:00	1	832.752	26.757
-2.26463	-2.407	-1.98674	-2.63005	-3.10116	-2.77923		TG(16:0/16:0/19:5)	TG	0.0293453	0.111008	-0.617356	-3.32121	C54 H94 O6	16:0/16:0/19:5	2 days, 3:05:00	1	838.705	24.738
1.30321	0.745003	0.988861	2.4133	2.50517	2.51713		TG(18:0e/16:0/16:0)	TG	0.000997902	0.0268573	0.690704	8.61503	C53 H104 O5	18:0e/16:0/16:0	50:0e	3	820.788	25.49
5.83982	5.54806	5.59418	5.32539	5.07471	5.18499		TG(16:0/16:1/18:1)	TG	0.0159508	0.0787949	-0.465654	-4.01345	C53 H98 O6	16:0/16:1/18:1	2 days, 2:02:00	2	830.736	24.445
1.27054	0.871536	0.920147	1.66588	1.79595	1.65877		TG(16:0/16:1/20:4)	TG	0.00676839	0.0510409	0.686127	5.14488	C55 H96 O6	16:0/16:1/20:4	2 days, 4:05:00	2	852.721	24.167
1.58585	1.27274	1.53988	1.67025	1.39502	1.84736		TG(16:0/17:0/18:1)	TG	0.3546	0.552774	0.171389	1.04601	C54 H102 O6	16:0/17:0/18:1	2 days, 3:01:00	2	846.768	24.883
-1.65854	-2.589	-2.25683	-1.70948	-1.34483	-1.37398		TG(16:0/17:0/24:0)	TG	0.0797732	0.204141	0.692028	2.33547	C60 H116 O6	16:0/17:0/24:0	2 days, 9:00:00	1	932.877	25.957
2.55	2.02794	2.16251	2.33298	2.0666	2.16866		TG(16:0/17:1/18:1)	TG	0.758926	0.844393	-0.0574017	-0.328622	C54 H100 O6	16:0/17:1/18:1	2 days, 3:02:00	1	844.752	24.571
-1.76288	-1.92157	-1.78205	-1.18316	-1.64173	-1.48725		TG(16:0/17:1/20:4)	TG	0.0553454	0.16698	0.38479	2.67797	C56 H98 O6	16:0/17:1/20:4	2 days, 5:05:00	1	866.736	24.269
-2.37056	-2.48382	-2.15447	-2.20219	-2.21258	-2.44643		TG(16:0/17:1/22:6)	TG	0.714425	0.814479	0.0492172	0.392912	C58 H98 O6	16:0/17:1/22:6	2 days, 7:07:00	1	890.736	24.16
7.0509	6.71655	6.9542	6.54779	6.50066	6.42336		TG(16:0/18:1/18:1)	TG	0.0169666	0.0817284	-0.416615	-3.93952	C55 H102 O6	16:0/18:1/18:1	2 days, 4:02:00	2	858.768	24.648
-3.98888	-4.44819	-4.33531	-3.96275	-4.01232	-3.33333		TG(16:0/18:1/18:1)	TG	0.132156	0.294707	0.487992	1.88734	C55 H102 O6	16:0/18:1/18:1	2 days, 4:02:00	1	858.768	26.645
4.18695	3.87429	3.87093	4.26534	3.69957	4.09479		TG(16:0/18:1/20:3)	TG	0.840203	0.894334	0.0425123	0.215111	C57 H102 O6	16:0/18:1/20:3	2 days, 6:04:00	2	882.768	24.425
3.57251	3.27691	3.18709	4.2214	3.96987	4.04749		DG(57:2)	DG	0.00340593	0.0388077	0.69803	6.21764	C60 H114 O5	2 days, 9:02:00	2 days, 9:02:00	1	914.867	24.564
3.68833	3.30572	3.31971	4.08092	3.88783	3.99858		TG(16:0/18:1/22:5)	TG	0.015896	0.0787949	0.551192	4.0176	C59 H102 O6	16:0/18:1/22:5	2 days, 8:06:00	2	906.768	24.347
2.78401	2.26018	1.98326	3.08746	2.62602	2.64249		TG(16:0/18:1/22:6)	TG	0.187942	0.372306	0.442844	1.58592	C59 H100 O6	16:0/18:1/22:6	2 days, 8:07:00	1	904.752	24.273
-0.367132	-0.725592	-0.609585	-0.0609169	0.161062	-0.260765		TG(16:0/18:1/23:0)	TG	0.0332977	0.118197	0.513896	3.18744	C60 H114 O6	16:0/18:1/23:0	2 days, 9:01:00	1	930.861	25.57
3.39194	2.93877	2.7425	4.12133	4.26398	4.14702		PC(32:4)	PC	0.00290778	0.0372469	0.698202	6.48927	C40 H72 O8 N1 P1	1 day, 8:04:00	1 day, 8:04:00	1	725.5	7.763
4.25949	3.98022	3.95777	4.45438	4.25211	4.01272		TG(16:0/18:1/24:1)	TG	0.339105	0.540146	0.17391	1.08458	C61 H114 O6	16:0/18:1/24:1	2 days, 10:02:00	1	942.861	25.323
-2.74674	-3.27436	-2.87506	-1.55884	-2.22846	-1.74076		TG(16:0/20:4/22:6)	TG	0.0117207	0.0690414	1.1227	4.39677	C61 H98 O6	16:0/20:4/22:6	2 days, 10:10:00	1	926.736	24.016
-3.49086	-4.53896	-4.22328	-2.63866	-3.52925	-2.90122		TG(16:0/23:1/24:0)	TG	0.0598247	0.170999	1.06132	2.60354	C66 H126 O6	16:0/23:1/24:0	2 days, 15:01:00	1	1014.96	26.316
3.22296	2.8039	3.25376	2.71741	2.63337	2.7204		TG(16:0/9:0/18:1)	TG	0.052642	0.162141	-0.403145	-2.72633	C46 H86 O6	16:0/9:0/18:1	1 day, 19:01:00	1	734.642	24.451
-2.68906	-3.23779	-2.28901	-2.1215	-2.44025	-2.1307		TG(16:0e/14:0/16:0)	TG	0.159506	0.334214	0.507802	1.72557	C49 H96 O5	16:0e/14:0/16:0	46:0e	1	764.726	24.926
2.44657	2.16903	2.17239	1.89575	1.64794	1.65877		TG(16:0e/16:0/18:1)	TG	0.0124864	0.0711451	-0.52851	-4.31603	C53 H102 O5	16:0e/16:0/18:1	50:1e	3	818.773	25.122
-0.130611	-1.04502	-0.0963669	-0.485149	-0.247219	-0.330473		TG(16:0e/16:0/22:5)	TG	0.837388	0.894092	0.0697206	0.218976	C57 H102 O5	16:0e/16:0/22:5	54:5e	1	866.773	24.733
-4.48192	-3.50654	-3.70912	-2.57116	-2.40372	-2.33907		TG(16:0e/16:0/24:0)	TG	0.00871769	0.0592226	1.46121	4.78904	C59 H116 O5	16:0e/16:0/24:0	56:0e	1	904.882	26.44
0.895332	0.211412	0.87245	-0.0945892	-0.643501	-0.0579472		TG(16:0e/16:1/18:1)	TG	0.0344584	0.120401	-0.925077	-3.15168	C53 H100 O5	16:0e/16:1/18:1	50:2e	1	816.757	24.814
-0.202166	-0.592031	-0.419483	-1.06527	-1.98869	-1.24722		TG(16:0e/16:1/22:5)	TG	0.0276754	0.108274	-1.02916	-3.3843	C57 H100 O5	16:0e/16:1/22:5	54:6e	1	864.757	24.67
2.422	2.11424	2.08092	1.76717	1.64431	1.55821		TG(16:0e/18:1/20:1)	TG	0.0115444	0.0687815	-0.549156	-4.41626	C57 H108 O5	16:0e/18:1/20:1	54:2e	2	872.82	25.305
0.641411	0.369493	0.415592	0.657112	0.588743	0.573557		TG(16:0e/18:1/22:4)	TG	0.210296	0.402787	0.130972	1.49071	C59 H106 O5	16:0e/18:1/22:4	56:5e	2	894.804	24.949
0.298897	0.732929	0.884523	0.73419	0.711754	0.863064		TG(16:0e/18:1/22:5)	TG	0.511183	0.669427	0.130886	0.720304	C59 H104 O5	16:0e/18:1/22:5	56:6e	1	892.788	24.7
0.643112	0.377272	0.0756645	-0.0280132	0	-0.11832		TG(16:0e/18:1/22:6)	TG	0.0690514	0.187786	-0.414127	-2.46859	C59 H102 O5	16:0e/18:1/22:6	56:7e	1	890.773	24.59
-1.83688	-3.60853	-2.32193	-1.57528	-1.78314	-1.8268		TG(16:0e/22:1/22:4)	TG	0.182462	0.367314	0.860706	1.61104	C63 H114 O5	16:0e/22:1/22:4	60:5e	1	950.867	25.427
-0.0791836	-0.486637	0.062973	-0.948225	-0.794914	-0.50165		TG(16:0p/16:0/16:0)	TG	0.0509007	0.158279	-0.580647	-2.75902	C51 H98 O5	16:0p/16:0/16:0	48:0p	1	790.741	24.867
0.895332	0.211412	0.87245	-0.0945892	-0.643501	-0.0579472		TG(16:0p/16:0/18:1)	TG	0.0344584	0.120401	-0.925077	-3.15168	C53 H100 O5	16:0p/16:0/18:1	50:1p	1	816.757	24.804
1.33515	0.838112	1.15754	1.57102	1.69431	1.62234		TG(16:0p/18:0/20:0)	TG	0.0256881	0.105076	0.518956	3.46552	C57 H110 O5	16:0p/18:0/20:0	54:0p	1	874.835	25.655
0.421003	-1.34939	0.283239	-0.649502	-0.599808	-0.557396		TG(16:0p/18:1/18:1)	TG	0.533684	0.686699	-0.387186	-0.680246	C55 H102 O5	16:0p/18:1/18:1	52:2p	1	842.773	24.913
1.44657	1.12351	1.20645	-0.805622	0.220768	0.65517		TG(16:0p/18:1/20:1)	TG	0.0496253	0.155869	-1.23541	-2.7838	C57 H106 O5	16:0p/18:1/20:1	54:2p	1	870.804	24.991
-1.51495	-1.91396	-1.78205	-1.39666	-1.85118	-1.75987		TG(16:1/10:0/18:1)	TG	0.728268	0.822946	0.0677528	0.372716	C47 H86 O6	16:1/10:0/18:1	1 day, 20:02:00	1	746.642	23.829
1.53174	1.20444	1.27225	1.02748	1.10935	0.850519		TG(16:1/12:0/18:1)	TG	0.0535741	0.163788	-0.340361	-2.70934	C49 H90 O6	16:1/12:0/18:1	1 day, 22:02:00	1	774.674	24.035
4.15896	3.69454	3.93037	3.33574	3.17873	3.21589		TG(16:1/14:0/18:1)	TG	0.00856134	0.0588733	-0.684506	-4.81384	C51 H94 O6	16:1/14:0/18:1	2 days, 0:02:00	1	802.705	24.262
2.98866	2.96482	2.66063	2.02066	1.70131	1.58496		TG(26:0/18:1/18:1)	TG	0.0014899	0.0323018	0.705943	7.75498	C65 H122 O6	26:0/18:1/18:1	2 days, 14:02:00	2	998.924	25.883
-1.31662	-1.589	-1.72959	-0.908625	-0.787052	-1.08179		TG(16:1/14:0/20:4)	TG	0.013983	0.0745094	0.619246	4.17426	C53 H92 O6	16:1/14:0/20:4	2 days, 2:05:00	1	824.689	23.984
4.19422	2.507	2.60334	2.9271	2.63885	2.89243		TG(16:1/14:1/16:1)	TG	0.637781	0.757668	-0.282063	-0.508632	C49 H88 O6	16:1/14:1/16:1	1 day, 22:03:00	1	772.658	22.9
-0.433756	-0.944656	-0.977972	-1.72775	-2.31061	-2.40975		TG(16:1/14:1/16:1)	TG	0.00782558	0.0567498	-1.36391	-4.93842	C49 H88 O6	16:1/14:1/16:1	1 day, 22:03:00	1	772.658	23.836
3.32988	2.9674	3.16003	2.52115	2.27106	2.34223		PC(48:5)	PC	0.000293162	0.017601	0.715508	11.8209	C56 H102 O8 N1 P1	2 days, 0:05:00	2 days, 0:05:00	1	947.734	23.538
4.31394	3.88796	4.05445	3.18068	3.04749	3.04749		DG(55:1)	DG	0.00369993	0.0397407	0.730888	6.0793	C58 H112 O5	2 days, 7:01:00	2 days, 7:01:00	1	888.851	24.565
0.951366	0.826797	1	0.169926	-0.627619	0.240133		TG(16:1/17:1/18:1)	TG	0.0242701	0.102394	-0.998575	-3.52819	C54 H98 O6	16:1/17:1/18:1	2 days, 3:03:00	1	842.736	24.337
5.83051	5.52198	5.63495	4.98781	4.75109	4.84894		TG(16:0/18:1/22:4)	TG	0.00603128	0.0482811	0.734086	5.31366	C59 H104 O6	16:0/18:1/22:4	2 days, 8:05:00	2	908.783	24.556
2.87012	2.39653	2.70555	2.74664	2.53683	2.62418		TG(16:1/18:1/18:2)	TG	0.893991	0.930109	-0.021513	-0.141938	C55 H98 O6	16:1/18:1/18:2	2 days, 4:04:00	1	854.736	24.266
3.33252	2.96482	2.96347	3.8014	3.68197	3.75109		TG(16:1/18:1/20:3)	TG	0.00671315	0.0508701	0.657885	5.15673	C57 H100 O6	16:1/18:1/20:3	2 days, 6:05:00	2	880.752	24.372
2.25949	1.75698	1.81052	2.62149	2.49916	2.44803		TG(16:1/18:1/20:4)	TG	0.0256448	0.105076	0.580562	3.46738	C57 H98 O6	16:1/18:1/20:4	2 days, 6:06:00	1	878.736	24.151
0.569828	0.255964	0.347448	0.750772	0.792675	0.495131		TG(16:1/18:1/22:6)	TG	0.0935881	0.230862	0.288446	2.19099	C59 H98 O6	16:1/18:1/22:6	2 days, 8:08:00	2	902.736	24.061
0.0598507	-0.77301	-0.657795	0.310789	-0.0698223	0.39502		TG(17:0/18:1/24:0)	TG	0.0875594	0.219039	0.66898	2.25088	C62 H118 O6	17:0/18:1/24:0	2 days, 11:01:00	1	958.893	25.855
-0.401814	-0.679686	-1.22017	-1.87262	-2.12574	-1.89699		TG(17:4/18:1/18:1)	TG	0.00912575	0.0606183	-1.19789	-4.72678	C56 H96 O6	17:4/18:1/18:1	2 days, 5:06:00	1	864.721	24.68
-2.06244	-2.39635	-2.58941	-1.97252	-2.09144	-1.93123		TG(17:4/18:1/18:1)	TG	0.0950761	0.234091	0.351001	2.17687	C56 H96 O6	17:4/18:1/18:1	2 days, 5:06:00	1	864.721	26.592
2.27604	1.593	2.07039	2.82312	2.77453	2.90613		TG(18:0/14:0/16:0)	TG	0.0142498	0.0751486	0.854783	4.1509	C51 H98 O6	18:0/14:0/16:0	2 days, 0:00:00	1	806.736	24.803
-0.841635	-1.21703	-0.977972	-0.934904	-0.86767	-1.77145		TG(18:0/15:0/16:0)	TG	0.595161	0.727522	-0.179131	-0.576506	C52 H100 O6	18:0/15:0/16:0	2 days, 1:00:00	1	820.752	24.87
2.59467	2.52461	2.31302	3.57569	3.36667	3.22806		LPE(18:0)	LPE	0.00546984	0.0455047	0.744921	5.46011	C23 H48 O7 N1 P1	18:00:00	18:00:00	2	481.317	5.174
1.0951	0.882507	0.823124	1.94702	2.14317	1.90613		PE(18:0p/22:3)	PE	0.00142693	0.0323018	0.74735	7.84376	C45 H84 O7 N1 P1	18:0p/22:3	40:3p	1	781.598	21.422
2.82583	2.47111	2.21125	3.82116	3.76787	3.63702		TG(14:0/20:4/22:5)	TG	0.00291886	0.0372469	0.750051	6.48262	C59 H96 O6	14:0/20:4/22:5	2 days, 8:09:00	1	900.721	23.866
5.14401	5.09078	5.20043	5.7636	5.54756	5.46767		TG(18:0/16:0/18:1)	TG	0.00883793	0.0592226	0.44787	4.77033	C55 H104 O6	18:0/16:0/18:1	2 days, 4:01:00	1	860.783	24.962
1.13194	0.756975	1.01106	2.3737	1.98859	2.21344		DG(57:1)	DG	0.00085661	0.0243121	0.766324	8.96487	C60 H116 O5	2 days, 9:01:00	2 days, 9:01:00	1	916.882	24.757
1.48505	1.3927	1.42058	2.60106	2.8299	2.90462		PC(16:0/21:6)	PC	0.00295846	0.0372469	0.805156	6.4591	C45 H78 O8 N1 P1	16:0/21:6	1 day, 13:06:00	1	791.547	9.583
-2.01872	-2.85009	-2.04051	-1.70495	-1.88855	-1.41883		TG(18:0/16:0/21:0)	TG	0.107502	0.255353	0.632332	2.06777	C58 H112 O6	18:0/16:0/21:0	2 days, 7:00:00	1	904.846	25.717
1.2029	0.76885	0.758993	2.89575	2.67131	2.8724		LPE(18:0)	LPE	0.0046718	0.0440571	0.814074	5.70334	C23 H48 O7 N1 P1	18:00:00	18:00:00	1	481.317	5.214
2.27604	2.01802	2.11718	2.62149	2.7307	2.28278		TG(18:0/17:0/18:1)	TG	0.0574337	0.169799	0.407909	2.64244	C56 H106 O6	18:0/17:0/18:1	2 days, 5:01:00	2	874.799	25.316
4.31394	4.0789	4	5.35281	5.03715	5.05092		PC(16:0e/22:4)	PC	0.0032855	0.0381949	0.81936	6.27861	C46 H86 O7 N1 P1	16:0e/22:4	38:4e	1	795.614	15.998
6.16267	5.71846	6.2362	6.20269	6.11624	6.10143		TG(18:0/18:1/18:1)	TG	0.573018	0.7116	0.101008	0.612996	C57 H106 O6	18:0/18:1/18:1	2 days, 6:02:00	2	886.799	24.879
-4.58019	-5.12626	-4.70622	-4.27552	-4.21048	-3.98688		TG(18:0/18:1/18:1)	TG	0.025781	0.105076	0.646599	3.46156	C57 H106 O6	18:0/18:1/18:1	2 days, 6:02:00	1	886.799	26.69
-3.16118	-3.5413	-2.92476	2.245	2.27106	1.94795		TG(18:0/18:1/19:0)	TG	1.3265e-05	0.00354436	5.36375	25.8691	C58 H110 O6	18:0/18:1/19:0	2 days, 7:01:00	2	902.83	25.482
3.03478	2.77769	2.89052	3.73001	3.91067	3.86462		TG(18:0/18:1/22:4)	TG	0.0011814	0.0294238	0.819973	8.24281	C61 H108 O6	18:0/18:1/22:4	2 days, 10:05:00	1	936.815	24.742
4.71892	4.51759	4.61244	4.85989	4.55725	4.528		TG(18:0/18:1/20:1)	TG	0.804104	0.875929	0.0320613	0.265002	C59 H110 O6	18:0/18:1/20:1	2 days, 8:02:00	1	914.83	25.113
2.26503	1.95705	2.08092	2.89575	2.8615	3.00567		TG(18:0/22:6/24:0)	TG	0.00375922	0.0397407	0.828065	6.05303	C67 H118 O6	18:0/22:6/24:0	2 days, 16:06:00	1	1018.89	25.199
3.1044	2.79231	2.98326	4.33574	4.30479	4.31624		TG(18:1/20:4/22:4)	TG	0.0035586	0.0391196	0.83537	6.14404	C63 H104 O6	18:1/20:4/22:4	2 days, 12:09:00	1	956.783	24.268
0.895332	0.552359	-1.71494	1.2711	0.994308	1.17119		TG(18:0/20:1/22:6)	TG	0.207931	0.399238	1.23462	1.50028	C63 H108 O6	18:0/20:1/22:6	2 days, 12:07:00	1	960.815	24.503
-1.29691	-1.5413	-2.04051	-0.598202	-0.247219	-0.826797		TG(18:0/22:1/22:6)	TG	0.0179989	0.0844976	1.06883	3.86965	C65 H112 O6	18:0/22:1/22:6	2 days, 14:07:00	1	988.846	24.677
-1.18394	-2.12626	-2.25683	-1.14585	-1.16851	-0.822773		TG(18:0/22:4/22:6)	TG	0.0852041	0.214176	0.80997	2.27555	C65 H106 O6	18:0/22:4/22:6	2 days, 14:10:00	1	982.799	24.251
0.399008	0.0100403	0.223661	0.73419	0.759508	0.805731		TG(18:0/22:4/24:0)	TG	0.00830078	0.0580503	0.555573	4.85642	C67 H122 O6	18:0/22:4/24:0	2 days, 16:04:00	1	1022.92	25.527
-0.781027	-1.10444	-1.19455	-0.17531	-0.302185	-0.11832		CerG1(d34:1)	CerG1	0.000176792	0.0137986	0.836362	13.4497	C40 H77 O8 N1	d34:1	d34:1	1	699.565	12.531
0.259487	-0.391058	-0.398851	0.469486	0	0		TG(18:0e/14:0/16:0)	TG	0.282275	0.486347	0.333303	1.24142	C51 H100 O5	18:0e/14:0/16:0	48:0e	2	792.757	25.228
0.725763	0.606297	0.745817	1.25956	1.39933	1.49109		DG(34:3p)	DG	0.000203488	0.0144384	0.838309	12.9764	C37 H66 O4	34:3p	34:3p	1	574.496	7.889
0.460155	0.074604	0.12331	1.48444	1.51116	1.42494		PG(22:6/22:6)	PG	0.00475732	0.0440571	0.846617	5.67492	C50 H75 O10 N0 P1	22:6/22:6	1 day, 20:12:00	1	866.51	6.72
2.44657	2.18684	2.21604	2.43399	2.16613	2.3242		TG(18:0e/16:0/18:1)	TG	0.836171	0.894092	0.0249551	0.220648	C55 H106 O5	18:0e/16:0/18:1	52:1e	3	846.804	25.392
-1.17792	-1.38578	-1.34994	-0.0422268	-0.168507	-0.0938683		TG(26:0/18:1/22:5)	TG	0.00459196	0.0440571	0.869623	5.73045	C69 H122 O6	26:0/18:1/22:5	2 days, 18:06:00	1	1046.92	25.386
-0.258259	-0.83996	-0.540165	-0.0280132	-0.591225	-0.975224		TG(18:0e/16:0/22:4)	TG	0.965943	0.984261	0.0146408	0.0454284	C59 H108 O5	18:0e/16:0/22:4	56:4e	2	896.82	25.174
0.0926113	-2.5413	-1.98674	-3.62662	-2.07699	-1.93557		TG(18:0e/16:0/24:0)	TG	0.331627	0.535251	-1.06792	-1.10377	C61 H120 O5	18:0e/16:0/24:0	58:0e	1	932.914	24.139
0.326702	-0.00403595	-0.093996	0.509014	0.287439	0.377638		TG(18:0e/16:0/24:1)	TG	0.0925329	0.229601	0.31514	2.20116	C61 H118 O5	18:0e/16:0/24:1	58:1e	2	930.898	26.245
1.56804	1.12351	1.20645	-0.810478	0.210987	0.191223		TG(18:0e/16:1/20:2)	TG	0.0168809	0.0817284	-1.43542	-3.94555	C57 H106 O5	18:0e/16:1/20:2	54:3e	1	870.804	25.005
-1.04041	-2.96497	-1.17437	-0.87262	-1.04617	-1.57252		TG(18:0e/18:0/22:4)	TG	0.438717	0.615491	0.562813	0.859109	C61 H112 O5	18:0e/18:0/22:4	58:4e	1	924.851	25.463
0.53174	0.204435	0.31213	0.799406	0.711754	0.669527		TG(18:0e/18:1/20:0)	TG	0.0219156	0.0950283	0.37746	3.64253	C59 H114 O5	18:0e/18:1/20:0	56:1e	2	902.867	25.94
0.84593	0.510538	0.599686	0.218424	0.066597	0.268703		TG(18:0e/18:1/22:1)	TG	0.0163101	0.0800632	-0.467477	-3.98667	C61 H116 O5	18:0e/18:1/22:1	58:2e	1	928.882	25.789
-0.0763798	-0.184608	-0.17437	-1.03368	-0.918295	-0.9641		PC(16:0/22:6)	PC	0.00438471	0.0435957	0.877428	5.80361	C46 H80 O8 N1 P1	16:0/22:6	1 day, 14:06:00	2	805.562	10.671
-0.211365	-0.469795	-0.443428	0.093977	-0.0114059	-0.0229015		TG(18:0e/18:1/22:4)	TG	0.0118783	0.0691791	0.394753	4.37964	C61 H110 O5	18:0e/18:1/22:4	58:5e	1	922.835	25.142
-0.124805	0.136404	0.322817	-0.277533	-0.207325	-0.61887		TG(18:0e/18:1/22:5)	TG	0.0576671	0.170059	-0.479381	-2.63856	C61 H108 O5	18:0e/18:1/22:5	58:6e	1	920.82	24.913
-0.0376835	-0.184608	0.231245	-0.636505	-0.569147	-0.540775		TG(18:0e/18:1/22:6)	TG	0.00944642	0.0609377	-0.585127	-4.68018	C61 H106 O5	18:0e/18:1/22:6	58:7e	1	918.804	24.848
0.37052	0.0338535	0.133463	-0.155088	-0.373976	-0.168507		TG(18:0e/18:1/24:1)	TG	0.0282059	0.109128	-0.411802	-3.36378	C63 H120 O5	18:0e/18:1/24:1	60:2e	2	956.914	26.087
-1.18999	-2.04919	-2.02237	-1.58358	-1.62062	-1.75987		TG(18:0e/20:1/22:5)	TG	0.747194	0.836707	0.0991624	0.345399	C63 H112 O5	18:0e/20:1/22:5	60:6e	1	948.851	25.152
-0.799406	-2.1892	-1.46778	-2.88282	-2.88435	-2.78705		TG(18:0e/22:5/24:1)	TG	0.0274551	0.107682	-1.36595	-3.39295	C67 H120 O5	18:0e/22:5/24:1	64:6e	1	1004.91	25.615
-2.63855	0.172609	0.206451	0.11974	0.0113144	0.161062		TG(18:0e/8:0/9:0)	TG	0.418447	0.604252	0.850536	0.901181	C38 H74 O5	18:0e/8:0/9:0	35:0e	1	610.554	11.164
2.44657	2.16903	2.17239	1.89575	1.64794	1.65877		TG(18:0p/16:0/16:0)	TG	0.0124864	0.0711451	-0.52851	-4.31603	C53 H102 O5	18:0p/16:0/16:0	50:0p	2	818.773	25.117
2.44657	2.18684	2.21604	2.43399	2.16613	2.3242		TG(18:0p/16:0/18:0)	TG	0.836171	0.894092	0.0249551	0.220648	C55 H106 O5	18:0p/16:0/18:0	52:0p	2	846.804	25.387
2.96844	2.72075	2.72583	1.84645	1.72899	1.65877		TG(18:0/16:0/16:0)	TG	0.0022834	0.0349688	0.912702	6.92416	C53 H102 O6	18:0/16:0/16:0	2 days, 2:00:00	1	834.768	25.087
2.422	2.11424	2.08092	1.76717	1.64431	1.55821		TG(18:0p/16:0/20:1)	TG	0.0115444	0.0687815	-0.549156	-4.41626	C57 H108 O5	18:0p/16:0/20:1	54:1p	1	872.82	25.304
-0.701103	-1.10878	-0.0963669	-0.678072	-0.288246	-0.330473		TG(18:0p/16:0/20:4)	TG	0.558826	0.704743	0.203152	0.636883	C57 H102 O5	18:0p/16:0/20:4	54:4p	1	866.773	24.747
-2.97419	-3.39212	-3.45921	-3.54178	-3.59637	-3.08179		TG(18:0p/16:0/24:0)	TG	0.586896	0.721943	-0.131474	-0.590019	C61 H118 O5	18:0p/16:0/24:0	58:0p	1	930.898	26.241
0.84445	0.510538	0.599686	0.218424	0.066597	0.259243		TG(18:0p/16:0/24:1)	TG	0.0153298	0.0782021	-0.470137	-4.0615	C61 H116 O5	18:0p/16:0/24:1	58:1p	1	928.882	25.797
-0.202166	-0.592031	-0.419483	-1.06527	-1.98869	-2.93557		TG(18:0p/16:1/20:4)	TG	0.0447354	0.145483	-1.59195	-2.88616	C57 H100 O5	18:0p/16:1/20:4	54:5p	1	864.757	24.595
-0.211365	-0.344265	-0.514572	0.093977	-0.0114059	-0.0229015		TG(18:0p/18:0/22:4)	TG	0.0167939	0.0816675	0.376624	3.95171	C61 H110 O5	18:0p/18:0/22:4	58:4p	1	922.835	25.147
0.83852	0.496325	0.521439	-0.136671	-0.247219	-0.288246		TG(18:0/18:1/20:0)	TG	0.000530946	0.0204677	0.934104	10.1478	C59 H112 O6	18:0/18:1/20:0	2 days, 8:01:00	1	916.846	25.47
-0.573055	-0.184608	-0.156942	-0.795956	-0.937748	-0.968538		TG(18:0p/18:1/22:1)	TG	0.0145551	0.0752762	-0.595879	-4.12483	C61 H114 O5	18:0p/18:1/22:1	58:2p	1	926.867	25.513
0.37052	-0.184608	0.231245	-0.0667171	-2.64528	-0.535826		TG(18:0p/18:1/22:5)	TG	0.206137	0.396526	-1.22166	-1.50761	C61 H106 O5	18:0p/18:1/22:5	58:6p	1	918.804	24.791
-0.255085	-1.15739	-1.60958	-2.02801	-1.00227	-0.697744		TG(18:0p/18:1/22:6)	TG	0.69895	0.802558	-0.235325	-0.415718	C61 H104 O5	18:0p/18:1/22:6	58:7p	1	916.788	24.582
-0.405329	-1.589	-1.36702	-1.40398	-1.59981	-1.41883		TG(18:0p/18:1/24:1)	TG	0.391619	0.582388	-0.353758	-0.959554	C63 H118 O5	18:0p/18:1/24:1	60:2p	1	954.898	25.768
0.569828	0.0219955	0.290516	0.928917	0.942053	0.704802		TG(18:1/12:0/14:0)	TG	0.0326168	0.117586	0.564477	3.2091	C47 H88 O6	18:1/12:0/14:0	1 day, 20:01:00	1	748.658	24.054
1.04448	0.780626	1.03292	0.537966	0.420706	0.368866		TG(18:1/14:0/17:1)	TG	0.00686718	0.0515369	-0.51016	-5.12397	C52 H96 O6	18:1/14:0/17:1	2 days, 1:02:00	1	816.721	24.594
0.551817	0.245806	0.272253	0.846455	0.683741	0.470747		TG(18:1/14:0/22:6)	TG	0.101259	0.243927	0.310356	2.12073	C57 H96 O6	18:1/14:0/22:6	2 days, 6:07:00	1	876.721	24.076
2.422	2.38501	2.25376	2.05445	1.7048	1.82189		TG(18:1/17:1/18:1)	TG	0.0126582	0.071334	-0.493207	-4.29874	C56 H102 O6	18:1/17:1/18:1	2 days, 5:03:00	1	870.768	24.502
-0.22994	-0.850821	-0.440413	0	-0.517822	-0.49523		TG(18:1/17:1/18:2)	TG	0.533023	0.686509	0.169374	0.681405	C56 H100 O6	18:1/17:1/18:2	2 days, 5:04:00	1	868.752	24.357
-0.534061	-1.91396	-0.70767	0.0544491	-0.233797	-0.0344887		TG(18:1/17:1/20:3)	TG	0.0908675	0.225866	0.980618	2.21747	C58 H102 O6	18:1/17:1/20:3	2 days, 7:05:00	1	894.768	24.419
-1.38437	-2.28414	-1.96059	-0.942883	-0.834879	-0.863529		TG(18:1/17:1/20:4)	TG	0.0198315	0.0889567	0.995937	3.7567	C58 H100 O6	18:1/17:1/20:4	2 days, 7:06:00	1	892.752	24.373
-1.13061	-2.70246	-1.28901	-0.564987	-0.9076	-0.757944		TG(18:1/17:1/22:5)	TG	0.131422	0.293911	0.963849	1.89216	C60 H102 O6	18:1/17:1/22:5	2 days, 9:07:00	1	918.768	24.303
-2.41238	-3.94776	-3.31308	-0.972519	-2.40975	-1.50326		TG(18:1/17:1/22:6)	TG	0.0595495	0.170876	1.5959	2.60793	C60 H100 O6	18:1/17:1/22:6	2 days, 9:08:00	1	916.752	24.179
6.85826	6.53942	6.66807	6.03512	5.86072	5.9771		LPC(20:0)	LPC	0.00307083	0.0374497	0.945921	6.39443	C28 H58 O7 N1 P1	20:00:00	20:00:00	2	551.395	6.331
-6.6572	-5.01133	-5.10398	-4.43141	-4.91144	-4.73167		TG(18:1/18:1/18:1)	TG	0.178543	0.361956	0.89933	1.62948	C57 H104 O6	18:1/18:1/18:1	2 days, 6:03:00	1	884.783	26.809
3.73697	3.41365	3.55128	3.89761	3.75951	3.84894		TG(18:1/18:1/20:2)	TG	0.0583602	0.170281	0.268055	2.62715	C59 H106 O6	18:1/18:1/20:2	2 days, 8:04:00	1	910.799	24.627
2.85183	2.51054	2.44116	3.46698	3.19122	3.29903		TG(18:1/18:1/22:4)	TG	0.00876791	0.0592226	0.717902	4.78119	C61 H106 O6	18:1/18:1/22:4	2 days, 10:06:00	2	934.799	24.512
2.75282	2.39653	2.53988	3.21245	2.94795	3.04749		TG(18:1/18:1/22:5)	TG	0.0172221	0.0819624	0.506221	3.92176	C61 H104 O6	18:1/18:1/22:5	2 days, 10:07:00	2	932.783	24.325
2.39194	1.89881	2.08616	2.46447	2.25449	2.32193		TG(18:1/18:1/22:6)	TG	0.23014	0.42941	0.221327	1.41443	C61 H102 O6	18:1/18:1/22:6	2 days, 10:08:00	1	930.768	24.244
4.15449	3.79811	3.84182	3.70895	3.56206	2.94205		TG(18:1/18:1/24:1)	TG	0.112974	0.265192	-0.52712	-2.02406	C63 H116 O6	18:1/18:1/24:1	2 days, 12:03:00	1	968.877	25.246
1.62082	1.32193	1.41226	1.59877	1.39502	1.37326		TG(18:1/18:1/24:2)	TG	0.973617	0.986149	0.00401052	0.0351866	C63 H114 O6	18:1/18:1/24:2	2 days, 12:04:00	1	966.861	25.038
-0.430172	-1.0958	-0.828596	0.27684	0.259243	0.022543		TG(18:1/18:2/22:6)	TG	0.00985925	0.0625622	0.971064	4.62295	C61 H100 O6	18:1/18:2/22:6	2 days, 10:09:00	1	928.752	24.084
0.601692	0.261019	0.544449	1.04775	1.0774	1.13026		TG(26:0/18:1/20:1)	TG	0.00217993	0.0345197	0.960274	7.01043	C67 H126 O6	26:0/18:1/20:1	2 days, 16:02:00	2	1026.96	26.147
-2.16595	-2.98079	-1.56951	-2.74624	-3.6682	-3.49043		TG(18:1/20:2/21:1)	TG	0.0992628	0.240231	-1.06288	-2.13843	C62 H112 O6	18:1/20:2/21:1	2 days, 11:04:00	1	952.846	24.935
0.736965	-0.638327	0.38872	0.884523	0.725561	0.918205		TG(18:1/20:2/22:5)	TG	0.17819	0.361709	0.680311	1.63117	C63 H106 O6	18:1/20:2/22:5	2 days, 12:08:00	1	958.799	24.405
-1.02953	-1.47259	-1.87669	-0.0783863	0.088131	-0.316259		TG(18:1/20:3/22:6)	TG	0.00747496	0.0545253	1.35743	5.00292	C63 H102 O6	18:1/20:3/22:6	2 days, 12:10:00	1	954.768	24.098
-0.384369	-0.83996	-0.714939	0.194378	0.18124	0.191223		TG(15:0/16:0/16:0)	TG	0.00553869	0.0455047	0.97376	5.44118	C50 H96 O6	15:0/16:0/16:0	1 day, 23:00:00	2	792.721	25.172
-1.97628	-2.38578	-2.3901	-1.23446	-1.17619	-1.37398		PC(32:3)	PC	0.000800221	0.024022	0.974558	9.12508	C40 H74 O8 N1 P1	1 day, 8:03:00	1 day, 8:03:00	1	727.515	9.508
-2.05139	-2.76957	-2.37851	-1.27753	-1.41883	-1.39175		TG(18:1/22:4/22:6)	TG	0.00809839	0.0569441	1.03712	4.89063	C65 H104 O6	18:1/22:4/22:6	2 days, 14:11:00	1	980.783	24.144
-3.56439	-2.407	-2.93151	-2.67364	-2.00227	-2.5162		TG(18:1/22:6/24:1)	TG	0.218667	0.415116	0.570263	1.45769	C67 H114 O6	18:1/22:6/24:1	2 days, 16:08:00	1	1014.86	24.818
-2.52715	-3.07103	-3.1624	-1.9349	-2.15074	-2.04383		TG(18:1/23:0/24:1)	TG	0.0134805	0.0737456	0.877037	4.21973	C68 H128 O6	18:1/23:0/24:1	2 days, 17:02:00	1	1040.97	26.305
-0.477478	-2.32394	-0.801264	-3.45555	-0.484064	-0.247219		TG(18:1/24:0/24:1)	TG	0.876812	0.91921	-0.194716	-0.165182	C69 H130 O6	18:1/24:0/24:1	2 days, 18:02:00	1	1054.99	23.474
0.768501	0.420067	0.609901	0.964897	0.869295	1		TG(18:1/24:1/24:1)	TG	0.0330296	0.117715	0.345241	3.1959	C69 H128 O6	18:1/24:1/24:1	2 days, 18:03:00	1	1052.97	26.022
-1.04041	-1.47819	-1.87669	-1.40032	-1.13819	-0.622362		TG(18:1/24:1/24:2)	TG	0.283549	0.488005	0.411477	1.23759	C69 H126 O6	18:1/24:1/24:2	2 days, 18:04:00	1	1050.96	25.704
0.426945	0.732929	1.22556	0.73419	0.697815	0.863064		TG(18:1p/16:0/22:4)	TG	0.905381	0.93907	-0.0301221	-0.126579	C59 H104 O5	18:1p/16:0/22:4	56:5p	1	892.788	24.735
0.673416	0.445442	0.185135	-0.0280132	0.0113144	-0.0229015		TG(18:1p/16:0/22:5)	TG	0.0340873	0.120113	-0.447865	-3.16296	C59 H102 O5	18:1p/16:0/22:5	56:6p	1	890.773	24.603
-2.01872	-2.13509	-1.96926	-2.40032	-2.80282	-2.92691		TG(18:2p/10:0/12:0)	TG	0.0158483	0.0787949	-0.668994	-4.02123	C43 H78 O5	18:2p/10:0/12:0	40:2p	1	674.585	23.848
-2.16595	-1.76272	-2.12513	-2.57116	-3.31061	-3.18133		TG(18:2p/16:0/20:4)	TG	0.0185368	0.0853313	-1.0031	-3.83511	C57 H98 O5	18:2p/16:0/20:4	54:6p	1	862.741	24.406
2.62944	2.73898	2.60334	2.7153	2.56398	2.62602		TG(19:1/16:0/18:1)	TG	0.732656	0.826355	-0.0221494	-0.366355	C56 H104 O6	19:1/16:0/18:1	2 days, 5:02:00	1	872.783	24.763
1.90955	1.56603	1.79141	1.72583	1.52307	1.58874		TG(19:1/18:0/18:1)	TG	0.288852	0.493482	-0.143119	-1.22183	C58 H108 O6	19:1/18:0/18:1	2 days, 7:02:00	1	900.815	24.982
0.651594	0.524612	0.544449	0.928917	0.429167	0.558208		TG(19:1/18:0/20:1)	TG	0.695372	0.800498	0.0652122	0.421029	C60 H112 O6	19:1/18:0/20:1	2 days, 9:02:00	1	928.846	25.22
2.638	1.9674	2.46547	1.89575	1.91218	2.08813		TG(19:1/18:1/18:1)	TG	0.136017	0.30074	-0.391602	-1.86243	C58 H106 O6	19:1/18:1/18:1	2 days, 7:03:00	1	898.799	24.703
0.309654	0	0.0066433	0.603342	0.470747	0.429167		TG(19:1/18:1/18:2)	TG	0.0261686	0.105281	0.395653	3.44522	C58 H104 O6	19:1/18:1/18:2	2 days, 7:04:00	1	896.783	24.559
1.13194	0.158236	1.21604	0.691879	0.534876	0.662367		TG(19:1/18:1/20:1)	TG	0.580871	0.718494	-0.205696	-0.599951	C60 H110 O6	19:1/18:1/20:1	2 days, 9:03:00	1	926.83	24.873
-0.526388	-1.22643	-1.2836	-0.267479	-0.247219	-0.41428		TG(19:1/18:1/20:2)	TG	0.0478032	0.152287	0.702479	2.82051	C60 H108 O6	19:1/18:1/20:2	2 days, 9:04:00	1	924.815	24.758
-0.9049	-1.45039	-0.84445	-0.394833	-1.90547	-0.516197		TG(19:1/18:1/20:3)	TG	0.818539	0.887319	0.127747	0.244963	C60 H106 O6	19:1/18:1/20:3	2 days, 9:05:00	1	922.799	24.601
-1.0569	-2.76957	-1.95198	-0.365942	-0.75028	-0.645277		TG(19:1/18:1/20:4)	TG	0.0577393	0.170059	1.33898	2.63737	C60 H104 O6	19:1/18:1/20:4	2 days, 9:06:00	1	920.783	24.436
0.411047	-0.180035	-0.0336819	0.0410271	-0.530893	-0.579294		TG(19:1/18:1/22:1)	TG	0.188951	0.372885	-0.422164	-1.58138	C62 H114 O6	19:1/18:1/22:1	2 days, 11:03:00	1	954.861	25.149
-2.10753	-3.13155	-2.54988	-1.66042	-1.59637	-2.07221		TG(19:1/18:1/22:4)	TG	0.0688988	0.187698	0.819987	2.47065	C62 H108 O6	19:1/18:1/22:4	2 days, 11:06:00	1	948.815	24.784
-2.27745	-3.64587	-2.85887	-1.3254	-2.50971	-2.22846		TG(19:1/18:1/22:5)	TG	0.164753	0.341539	0.906205	1.69794	C62 H106 O6	19:1/18:1/22:5	2 days, 11:07:00	1	946.799	24.412
-2.46716	-2.94776	-2.88979	-2.44494	-2.84301	-2.68126		TG(19:1/18:1/22:6)	TG	0.588754	0.723658	0.111835	0.58697	C62 H104 O6	19:1/18:1/22:6	2 days, 11:08:00	1	944.783	24.314
1.33515	0.803896	1.11718	1.58958	1.69431	1.61864		TG(20:0e/16:0/18:1)	TG	0.0251577	0.104168	0.548768	3.48847	C57 H110 O5	20:0e/16:0/18:1	54:1e	2	874.835	25.66
-0.124805	-1.329	-0.856455	-2.13362	-2.00227	-1.82277		TG(20:0e/16:0/24:1)	TG	0.0282433	0.109128	-1.21614	-3.36235	C63 H122 O5	20:0e/16:0/24:1	60:1e	1	958.929	23.703
-2.14229	-1.90639	-2.07751	-2.15818	-2.27719	-2.13569		TG(20:0e/18:1/24:1)	TG	0.148313	0.318112	-0.148289	-1.7879	C65 H124 O5	20:0e/18:1/24:1	62:2e	1	984.945	26.415
-2.45691	-5.47483	-2.46165	-1.92961	-6.19791	-6.94604		TG(20:0e/19:3/22:1)	TG	0.448331	0.622084	-1.56006	-0.839706	C64 H118 O5	20:0e/19:3/22:1	61:4e	1	966.898	24.826
0.553627	0.259336	0.361338	0.81526	0.739235	0.711754		TG(20:0p/16:0/20:0)	TG	0.016526	0.0808687	0.363983	3.97092	C59 H114 O5	20:0p/16:0/20:0	56:0p	1	902.867	25.943
1.46594	1.20444	1.36995	0.665884	0.825096	0.893957		TG(18:1/20:4/22:6)	TG	0.00268814	0.0372469	0.98918	6.62791	C63 H100 O6	18:1/20:4/22:6	2 days, 12:11:00	1	952.752	24
0.368464	0.0338535	0.133463	-0.16128	-0.373976	-0.168507		TG(20:0p/16:0/24:1)	TG	0.027084	0.106763	-0.413181	-3.40772	C63 H120 O5	20:0p/16:0/24:1	60:1p	1	956.914	26.068
-1.8464	-1.86911	-1.43141	-2.85244	-3.26622	-2.15074		TG(20:0p/18:1/24:1)	TG	0.0428357	0.141967	-1.04083	-2.92949	C65 H122 O5	20:0p/18:1/24:1	62:2p	1	982.929	25.977
5.76362	5.47745	5.66588	5.02663	4.98788	5.05434		DG(32:2p)	DG	0.000347461	0.0192064	0.994194	11.3173	C35 H64 O4	32:2p	32:2p	1	548.481	9.451
4.45387	4.18241	4.2303	3.71952	3.52307	3.49311		CerG1(d18:1/16:0)	CerG1	0.00320799	0.0381913	1.00911	6.31933	C40 H77 O8 N1	d18:1/16:0	d34:1	1	699.565	12.461
2.35086	2.07652	2.29052	2.51145	2.39933	2.52109		TG(20:1/18:1/20:2)	TG	0.0607967	0.172503	0.237992	2.58824	C61 H110 O6	20:1/18:1/20:2	2 days, 10:04:00	1	938.83	24.825
0.951366	0.389627	0.664133	1.39759	1.27341	1.44177		TG(20:1/18:1/22:4)	TG	0.0144127	0.0752762	0.702547	4.13691	C63 H110 O6	20:1/18:1/22:4	2 days, 12:06:00	1	962.83	24.682
-1.65018	-2.71563	-2.63005	-0.958973	-1.3858	-1.10116		TG(20:1/20:1/22:6)	TG	0.0313739	0.113894	1.18331	3.25006	C65 H110 O6	20:1/20:1/22:6	2 days, 14:08:00	1	986.83	24.582
-1.39831	-2.72893	-2.37851	-0.803198	-1.04617	-3.01599		TG(20:1p/18:1/20:1)	TG	0.534674	0.686935	0.546795	0.67851	C61 H112 O5	20:1p/18:1/20:1	58:3p	1	924.851	25.162
-0.557331	-0.804337	-0.661301	0.0544491	-0.368099	-0.496832		TG(20:2/18:2/24:2)	TG	0.0896216	0.223125	0.404162	2.22989	C65 H114 O6	20:2/18:2/24:2	2 days, 14:06:00	1	990.861	24.927
-2.49235	-3.27436	-2.93151	-1.58358	-1.73697	-1.5759		TG(18:0/18:0/18:1)	TG	0.00189584	0.0345197	1.01601	7.27589	C57 H108 O6	18:0/18:0/18:1	2 days, 6:01:00	1	888.815	25.23
-1.11902	-1.41773	-1.23577	0.0677452	-0.130705	-0.194269		PC(44:4)	PC	0.00184609	0.0345197	1.02926	7.32745	C52 H96 O8 N1 P1	1 day, 20:04:00	1 day, 20:04:00	1	893.687	23.129
0.358135	0.177963	0.1635	0.428844	0.697815	0.65517		TG(25:1/16:0/18:1)	TG	0.0258748	0.105184	0.360744	3.45758	C62 H116 O6	25:1/16:0/18:1	2 days, 11:02:00	1	956.877	25.475
0.26613	-0.464226	-0.00667381	-0.0422268	0	-0.168507		TG(25:1/18:1/18:1)	TG	0.993192	0.995104	-0.00198809	-0.00907793	C64 H118 O6	25:1/18:1/18:1	2 days, 13:03:00	1	982.893	25.365
-3.23431	-3.70508	-3.68608	-3.81096	-3.10116	-3.00683		TG(25:1/18:1/24:1)	TG	0.471886	0.635559	0.235505	0.793528	C70 H130 O6	25:1/18:1/24:1	2 days, 19:03:00	1	1066.99	26.139
-0.860806	-1.22172	-0.909666	-1.78875	-1.9797	-1.79491		TG(18:0/16:0/17:0)	TG	0.000643367	0.0209228	1.0652	9.65641	C54 H104 O6	18:0/16:0/17:0	2 days, 3:00:00	2	848.783	25.64
2.01848	-0.759302	-0.744383	-2.17688	0.470747	0.88168		TG(26:0/16:0/18:0)	TG	0.75416	0.839688	-0.446416	-0.335424	C63 H122 O6	26:0/16:0/18:0	2 days, 12:00:00	1	974.924	23.349
-0.193024	-3.42204	-3.5577	-1.67364	-1.54906	-1.59981		TG(26:0/16:0/18:0)	TG	0.515767	0.673734	0.783417	0.712042	C63 H122 O6	26:0/16:0/18:0	2 days, 12:00:00	2	974.924	26.473
0.937559	-2.5413	-2.56293	-3.12755	-0.783136	-0.570833		TG(26:0/16:0/20:0)	TG	0.944739	0.973424	-0.104947	-0.0737652	C65 H126 O6	26:0/16:0/20:0	2 days, 14:00:00	1	1002.96	24.237
-1.02953	-4.32596	-3.2999	-5.52412	-3.22315	-2.5759		TG(26:0/16:0/24:0)	TG	0.538151	0.688628	-0.889259	-0.672438	C69 H134 O6	26:0/16:0/24:0	2 days, 18:00:00	1	1059.02	25.42
1.76068	1.25596	1.34396	3.2797	3.1146	3.15342		PI(16:0/16:1)	PI	0.000838729	0.0243101	1.07114	9.01422	C41 H77 O13 N0 P1	16:0/16:1	1 day, 8:01:00	1	808.51	9.381
-1.6336	-4.82846	-3.77141	-6.41356	-3.08179	-2.90973		TG(26:0/18:0/24:0)	TG	0.64987	0.767358	-0.723873	-0.489883	C71 H138 O6	26:0/18:0/24:0	2 days, 20:00:00	1	1087.05	25.915
3.41454	3.151	3.27913	3.88828	4.04749	4.02673		PC(20:4/20:4)	PC	0.00182598	0.0345197	1.07364	7.34877	C48 H80 O8 N1 P1	20:4/20:4	1 day, 16:08:00	2	829.562	9.08
-1.02411	-1.27925	-1.04509	-0.270823	-0.302185	-0.920444		TG(26:0/18:1/19:1)	TG	0.0526188	0.162141	0.618331	2.72675	C66 H124 O6	26:0/18:1/19:1	2 days, 15:02:00	1	1012.94	26.018
-1.41947	-1.79033	-1.85244	-1.49881	-1.64883	-4.78392		TG(26:0/18:1/19:5)	TG	0.425633	0.608678	-0.956439	-0.886079	C66 H116 O6	26:0/18:1/19:5	2 days, 15:06:00	1	1004.88	25.899
1.40705	-0.895102	-0.358454	-1.88282	0.161062	0.377638		TG(26:0/18:1/20:0)	TG	0.644191	0.7627	-0.499202	-0.498664	C67 H128 O6	26:0/18:1/20:0	2 days, 16:01:00	1	1028.97	24.016
1.65497	1.52461	1.22556	2.49678	2.32873	2.46046		PC(33:0)	PC	0.00330519	0.0381949	1.10528	6.26846	C41 H82 O8 N1 P1	1 day, 9:00:00	1 day, 9:00:00	1	747.578	6.701
-2.50587	-1.83996	-1.84445	-0.808048	-0.579294	-0.663155		PC(48:7)	PC	0.000240598	0.0154419	1.10625	12.4334	C56 H98 O8 N1 P1	2 days, 0:07:00	2 days, 0:07:00	1	943.703	21.95
-1.73608	-1.83996	-1.67187	-0.667015	-1.15327	-0.81876		DG(30:1p)	DG	0.00360331	0.0391316	1.13514	6.12323	C33 H62 O4	30:1p	30:1p	1	522.465	9.697
4.153	3.88796	4.02748	4.44804	4.48806	4.57165		TG(16:0/18:1/24:0)	TG	0.0042709	0.0427364	1.15304	5.84561	C61 H116 O6	16:0/18:1/24:0	2 days, 10:01:00	2	944.877	25.727
-0.466423	-0.807859	-1.44948	0.408085	0.287439	0.333242		TG(26:1/16:0/22:4)	TG	0.0125576	0.0711451	1.25084	4.30883	C67 H120 O6	26:1/16:0/22:4	2 days, 16:05:00	1	1020.91	25.496
-2.31662	-2.61345	-2.51141	-1.73697	-1.81876	-1.90122		TG(25:0/18:0/18:1)	TG	0.000565925	0.020786	1.17176	9.98206	C64 H122 O6	25:0/18:0/18:1	2 days, 13:01:00	1	986.924	26.135
-0.0513859	-3.917	-1.98674	-4.78588	-1.94867	-1.54243		TG(26:1/16:0/24:0)	TG	0.6357	0.755772	-0.773948	-0.511879	C69 H132 O6	26:1/16:0/24:0	2 days, 18:01:00	1	1057	24.576
-2.51344	-2.01621	-2.51141	-1.06527	-1.11832	-0.890654		DG(57:5)	DG	0.00118751	0.0294238	1.1874	8.23166	C60 H108 O5	2 days, 9:05:00	2 days, 9:05:00	1	908.82	24.072
0.144011	0.0514603	-0.12755	0.387024	0.704802	0.342232		TG(26:1/17:0/18:1)	TG	0.0307516	0.112684	0.455379	3.2713	C64 H120 O6	26:1/17:0/18:1	2 days, 13:02:00	1	984.909	25.723
3.79745	3.51935	3.75899	3.4159	3.41006	3.51315		TG(26:1/18:1/18:1)	TG	0.0579046	0.170224	-0.24556	-2.63463	C65 H120 O6	26:1/18:1/18:1	2 days, 14:03:00	1	996.909	25.488
-0.641865	-0.847191	-0.650808	-0.72316	-0.697744	-1.00683		TG(26:1/18:1/19:1)	TG	0.467313	0.632676	-0.0959574	-0.802349	C66 H122 O6	26:1/18:1/19:1	2 days, 15:03:00	1	1010.92	25.601
2.49451	1.97766	1.85415	2.15131	2.31738	2.2232		TG(26:1/18:1/20:1)	TG	0.578777	0.717041	0.121856	0.603418	C67 H124 O6	26:1/18:1/20:1	2 days, 16:03:00	1	1024.94	25.741
0.0521832	-2.87205	-1.4374	-2.71859	-0.771454	-0.572521		TG(26:1/18:1/24:0)	TG	0.955247	0.979211	0.0649045	0.0597147	C71 H134 O6	26:1/18:1/24:0	2 days, 20:02:00	1	1083.02	24.191
-0.186962	-0.622728	-0.70767	0.0544491	-0.0817947	-0.0579472		TG(26:1/18:1/24:1)	TG	0.0457393	0.147543	0.477356	2.86411	C71 H132 O6	26:1/18:1/24:1	2 days, 20:03:00	1	1081	26.286
-2.06244	-2.48382	-2.27821	-1.55476	-1.67762	-1.57929		SM(d33:2)	SM	0.00576849	0.046899	1.19896	5.38004	C38 H75 O6 N2 P1	d33:2	d33:2	1	686.536	8.691
-3.3816	-4.15829	-4.13875	-3.65955	-3.14069	-2.84301		TG(26:1/20:1/24:2)	TG	0.124375	0.281784	0.678462	1.94002	C73 H134 O6	26:1/20:1/24:2	2 days, 22:04:00	1	1107.02	26.239
1.46594	1.0955	1.14756	1.64386	1.41219	0.690794		TG(26:2/18:1/18:1)	TG	0.969436	0.984574	0.0126152	0.040766	C65 H118 O6	26:2/18:1/18:1	2 days, 14:04:00	1	994.893	25.245
0.139194	-0.391058	-0.291727	0.700439	0.462526	0.503168		TG(26:2/18:1/18:2)	TG	0.0145517	0.0752762	0.736575	4.12511	C65 H116 O6	26:2/18:1/18:2	2 days, 14:05:00	1	992.877	25.243
1.72897	1.745	1.53988	1.84259	1.85052	1.79922		TG(27:1)	TG	0.0782195	0.202483	0.159492	2.35346	C30 H54 O6	1 day, 3:01:00	1 day, 3:01:00	1	510.392	9.258
-1.86564	-4.08123	-3.40648	-5.7974	-3.29939	-2.02984		TG(28:0/18:1/24:0)	TG	0.669732	0.781354	-0.591093	-0.459511	C73 H140 O6	28:0/18:1/24:0	2 days, 22:01:00	1	1113.07	25.757
-2.07358	-2.76957	-2.2999	-1.77919	-1.98418	-2.44643		TG(28:1/18:1/19:1)	TG	0.335661	0.537402	0.311082	1.09337	C68 H126 O6	28:1/18:1/19:1	2 days, 17:03:00	1	1038.96	25.872
5.07475	4.75995	4.78338	4.5463	4.43127	4.17873		TG(41:6)	TG	0.030433	0.112573	-0.487256	-3.28237	C44 H72 O6	1 day, 17:06:00	1 day, 17:06:00	1	696.533	16.625
-2.73078	-5.58657	-2.7974	-5.92644	-3.45263	-4.2		TG(41:7)	TG	0.528809	0.683336	-0.82144	-0.68882	C44 H70 O6	1 day, 17:07:00	1 day, 17:07:00	1	694.517	14.438
4.12586	3.95446	3.60517	3.68758	3.51315	4.53292		TG(43:6)	TG	0.965636	0.984261	0.0160522	0.0458381	C46 H76 O6	1 day, 19:06:00	1 day, 19:06:00	1	724.564	20.004
3.45144	1.5316	1.50119	1.43399	1.36004	1.32873		TG(43:7)	TG	0.28987	0.493981	-0.787158	-1.21884	C46 H74 O6	1 day, 19:07:00	1 day, 19:07:00	1	722.548	16.966
-3.12133	0.792309	1.45337	0.489386	0.697815	0.487049		TG(43:8)	TG	0.584053	0.720717	0.849969	0.594698	C46 H72 O6	1 day, 19:08:00	1 day, 19:08:00	1	720.533	14.471
5.22438	5.00553	4.83872	4.91611	4.77204	4.78445		TG(45:6)	TG	0.175402	0.358379	-0.198679	-1.64458	C48 H80 O6	1 day, 21:06:00	1 day, 21:06:00	1	752.596	14.775
3.47791	3.14645	3.14002	2.14818	2.53095	2.54659		TG(45:7)	TG	0.00785263	0.0567498	-0.846221	-4.9336	C48 H78 O6	1 day, 21:07:00	1 day, 21:07:00	1	750.58	11.78
-0.15703	3.37533	2.87548	2.96312	3.37764	3.45218		TG(47:10)	TG	0.330452	0.534263	1.23305	1.10682	C50 H76 O6	1 day, 23:10:00	1 day, 23:10:00	1	772.564	16.359
2.47074	1.96223	2.11718	1.37102	1.20114	1.16613		LPC(25:0)	LPC	0.00484623	0.0442395	1.19909	5.64603	C33 H68 O7 N1 P1	1 day, 1:00:00	1 day, 1:00:00	1	621.473	7.865
-4.0984	0.397299	-0.344296	-0.373112	0.161062	0.0987778		TG(47:8)	TG	0.402687	0.589843	1.31071	0.935075	C50 H80 O6	1 day, 23:08:00	1 day, 23:08:00	1	776.596	13.028
-7.87691	-3.30192	-3.02779	-1.53453	-1.98418	-1.68856		TG(47:9)	TG	0.130125	0.291428	2.99978	1.90076	C50 H78 O6	1 day, 23:09:00	1 day, 23:09:00	1	774.58	17.303
-3.10067	-2.50654	-1.68608	2.68542	2.66774	2.96987		TG(47:9)	TG	0.000247308	0.0154419	5.20544	12.3463	C50 H78 O6	1 day, 23:09:00	1 day, 23:09:00	1	774.58	18.691
-5.80385	-2.61345	-2.57611	0.0809212	-0.0817947	-0.34483		TG(49:9)	TG	0.0300528	0.111696	3.54924	3.29576	C52 H82 O6	2 days, 1:09:00	2 days, 1:09:00	1	802.611	13.828
0.272743	3.50167	3.42265	3.47947	3.33324	3.36667		TG(4:0/19:5/22:6)	TG	0.403159	0.589843	0.994106	0.934044	C48 H70 O6	4:0/19:5/22:6	1 day, 21:11:00	1	742.517	12.36
-5.06689	-1.0326	-0.930668	-1.074	-1.3681	-0.995464		TG(4:0/20:4/20:5)	TG	0.430403	0.608764	1.19753	0.876169	C47 H72 O6	4:0/20:4/20:5	1 day, 20:09:00	1	732.533	14.858
4.62514	4.36949	4.40808	4.32885	4.22199	4.41006		TG(4:0/20:4/21:5)	TG	0.201368	0.390479	-0.147274	-1.52743	C48 H74 O6	4:0/20:4/21:5	1 day, 21:09:00	1	746.548	16.621
-0.804037	-4.51572	-4.50635	-8.35788	-7.27499	-6.39414		TG(4:0/20:4/22:5)	TG	0.0403142	0.136213	-4.06697	-2.9906	C49 H76 O6	4:0/20:4/22:5	1 day, 22:09:00	1	760.564	17.64
0.158365	-6.02438	-5.32637	-3.96059	-4.56376	-4.37751		TG(4:0/20:5/22:4)	TG	0.786039	0.861057	-0.569824	-0.290266	C49 H76 O6	4:0/20:5/22:4	1 day, 22:09:00	1	760.564	16.224
-0.0735798	-7.9428	-6.68209	-4.87262	-3.34483	-4.30611		TG(4:0/21:4/22:6)	TG	0.784628	0.86072	0.724968	0.292249	C50 H76 O6	4:0/21:4/22:6	1 day, 23:10:00	1	772.564	18.208
-0.264629	-0.97999	-0.404716	-0.400316	-0.52108	-0.736965		TG(54:3p)	TG	0.990599	0.994152	-0.00300852	-0.0125354	C57 H104 O5	54:3p	54:3p	1	868.788	24.938
-1.60099	-4.51572	-3.64108	-5.70044	-6.77456	-2.99773		TG(60:0e)	TG	0.250026	0.449595	-1.90498	-1.34431	C63 H124 O5	60:0e	60:0e	1	960.945	24.699
-1.8464	-1.73562	-1.88486	-2.94555	-3.3681	-2.19167		TG(62:3e)	TG	0.0432831	0.142542	-1.01281	-2.91908	C65 H122 O5	62:3e	62:3e	1	982.929	25.959
-2.93913	-3.10011	-3.51648	-4.66834	-4.86105	-4.18753		PI(17:1/18:0)	PI	0.00161181	0.0340004	1.20045	7.5956	C44 H83 O13 N0 P1	17:1/18:0	1 day, 11:01:00	1	850.557	12.928
-2.35689	-2.47259	-2.64386	-3.59443	-3.29939	-4.0589		TG(66:6e)	TG	0.00799195	0.0569191	-1.15979	-4.90904	C69 H124 O5	66:6e	66:6e	1	1032.94	25.917
2.7685	2.63253	2.75899	2.36296	1.93909	1.71522		TG(6:0/17:2/22:6)	TG	0.0214997	0.0934847	-0.714252	-3.66425	C48 H76 O6	6:0/17:2/22:6	1 day, 21:08:00	1	748.564	23.847
-2.9049	-4.32193	-4.69468	-1.90862	-4.57997	-2.96189		TG(6:0/18:1/22:5)	TG	0.434438	0.612608	0.823675	0.867857	C49 H82 O6	6:0/18:1/22:5	1 day, 22:06:00	1	766.611	16.715
0.550003	0.318701	0.248161	1.00692	0.942053	0.856806		TG(18:0e/16:0/20:0)	TG	8.3276e-05	0.00999953	1.20301	16.2816	C57 H112 O5	18:0e/16:0/20:0	54:0e	2	876.851	26.108
0.351904	1.16004	1.04372	0.807356	0.711754	0.333242		TG(6:0/8:0/13:1)	TG	0.465371	0.631349	-0.234438	-0.806115	C30 H54 O6	6:0/8:0/13:1	1 day, 3:01:00	1	510.392	11.885
4.02665	3.91493	3.77853	3.33574	3.15342	3.1406		TG(18:0/16:0/19:0)	TG	0.00145853	0.0323018	1.22526	7.79862	C56 H108 O6	18:0/16:0/19:0	2 days, 5:00:00	2	876.815	25.982
0.978586	1.63901	1.54749	1.48939	1.34223	1.3151		TG(9:0/9:0/9:0)	TG	0.978495	0.986887	-0.0061245	-0.0286779	C30 H56 O6	9:0/9:0/9:0	1 day, 3:00:00	1	512.408	14.868
-0.0961227	0.0650063	-0.176876	0.742504	0.278101	0.51911		dMePE(16:0/14:0)	dMePE	0.0184859	0.0853313	0.582569	3.83833	C37 H74 O8 N1 P1	16:0/14:0	1 day, 6:00:00	1	691.515	9.806
3.53404	3.40035	3.26534	3.24939	3.17873	3.28744		dMePE(16:0/16:0)	dMePE	0.126571	0.286344	-0.161392	-1.9248	C39 H78 O8 N1 P1	16:0/16:0	1 day, 8:00:00	1	719.547	12.116
3.43434	6.84479	3.31079	3.50413	6.68859	6.77411		dMePE(16:0/18:1)	dMePE	0.515732	0.673734	1.12564	0.712104	C41 H80 O8 N1 P1	16:0/18:1	1 day, 10:01:00	1	745.562	12.055
6.08652	5.97702	5.92527	6.00087	5.88591	5.89166		CL(22:1/16:0/18:0/18:0)	CL	0.310768	0.514432	-0.0701256	-1.15945	C83 H160 O17 P2	22:1/16:0/18:0/18:0	3 days, 2:01:00	1	1491.11	18.108
2.27604	1.93087	1.96063	-1.24101	-1.27719	-1.21522		PC(46:5)	PC	0.00146656	0.0323018	1.22645	7.78733	C54 H98 O8 N1 P1	1 day, 22:05:00	1 day, 22:05:00	1	919.703	22.904
-0.473783	-0.541302	-0.576111	-0.239368	-0.346272	-0.418829		Cer(d16:0/26:1)	Cer	0.031344	0.113894	0.195576	3.25107	C42 H83 O3 N1	d16:0/26:1	d42:1	1	649.637	23.738
-5.28779	-3.45702	-3.15052	-3.29445	-2.8594	-2.58269		Cer(d16:0/26:2)	Cer	0.206265	0.396526	1.05293	1.50709	C42 H81 O3 N1	d16:0/26:2	d42:2	1	647.622	22.338
0.283699	0.147362	0.206451	-4.82466	-4.22315	-4.35875		TG(18:0/16:0/18:0)	TG	0.00265348	0.0372469	1.23929	6.65106	C55 H106 O6	18:0/16:0/18:0	2 days, 4:00:00	1	862.799	25.3
-1.71848	-1.79033	-1.86856	-2.68252	-2.37398	-3.94254		Cer(d18:1/26:0)	Cer	0.0663375	0.183279	-1.20722	-2.50603	C44 H87 O3 N1	d18:1/26:0	d44:1	1	677.669	23.746
-2.82365	-4.18736	-4.1624	-4.86856	-5.01049	-4.77456		Cer(d18:1/26:1)	Cer	0.0635791	0.177386	-1.16007	-2.54593	C44 H85 O3 N1	d18:1/26:1	d44:2	1	675.653	23.401
-0.130611	-0.18232	-0.330275	-0.213404	-1.20995	-0.443335		Cer(d18:2/24:0)	Cer	0.25495	0.455352	-0.407828	-1.32779	C42 H81 O3 N1	d18:2/24:0	d42:2	1	647.622	23.174
0.426945	0.18684	0.179266	0.603342	0.360043	0.119839		Cer(d24:0/18:0)	Cer	0.581592	0.718817	0.0967242	0.598758	C42 H85 O3 N1	d24:0/18:0	d42:0	1	651.653	23.861
-1.27745	-1.37529	-1.56293	-1.2575	-1.33333	-1.59294		Cer(d40:0)	Cer	0.93948	0.968645	0.0106373	0.0808026	C40 H81 O3 N1	d40:0	d40:0	1	623.622	23.509
-2.09612	-2.63833	-2.3901	-3.61298	-3.70625	-3.73017		PI(16:0/16:1)	PI	0.000537589	0.0204677	1.24622	10.1153	C41 H77 O13 N0 P1	16:0/16:1	1 day, 8:01:00	1	808.51	9.394
-1.17192	-1.29894	-1.15447	-0.287657	-0.408237	-0.420349		PC(25:0e)	PC	0.00196009	0.0345197	1.25267	7.21174	C33 H68 O7 N1 P1	25:0e	25:0e	2	621.473	7.909
-1.20829	-1.51227	-1.42543	-0.540567	-0.771454	-0.39175		PC(18:0/17:3)	PC	0.000201244	0.0144384	1.25317	13.0131	C43 H80 O8 N1 P1	18:0/17:3	1 day, 11:03:00	1	769.562	16.282
-1.14817	-1.50654	-1.33867	-1.10948	-1.45886	-0.812761		LPI(18:1)	LPI	0.393233	0.582388	0.204091	0.955946	C27 H51 O12 N0 P1	18:01:00	18:01:00	1	598.312	3.016
-3.53637	1.59966	1.47748	1.51873	1.42071	1.49109		PA(18:0/18:1)	PA	0.390011	0.582388	1.62992	0.963158	C39 H75 O8 N0 P1	18:0/18:1	1 day, 12:01:00	1	702.52	14.868
-6.05624	-1.76957	-1.71494	-1.54259	-1.49043	-1.42492		PA(20:0/18:1)	PA	0.30416	0.509441	1.69427	1.17782	C41 H79 O8 N0 P1	20:0/18:1	1 day, 14:01:00	1	730.551	17.865
-1.93506	4.52636	4.59418	4.03088	3.99858	4.01974		PC(16:0/16:0)	PC	0.495627	0.656212	1.62124	0.748764	C40 H80 O8 N1 P1	16:0/16:0	1 day, 8:00:00	1	733.562	14.243
7.5534	7.45925	7.59877	7.36968	7.24014	7.24763		PC(16:0/18:1)	PC	0.0128685	0.0718989	-0.251324	-4.27796	C42 H82 O8 N1 P1	16:0/18:1	1 day, 10:01:00	1	759.578	13.958
4.48979	3.51583	4.05445	3.62149	3.55241	3.52307		PC(16:0/18:2)	PC	0.183881	0.367998	-0.454366	-1.60446	C42 H80 O8 N1 P1	16:0/18:2	1 day, 10:02:00	1	757.562	11.813
5.7088	5.25807	6.02407	6.41428	6.24014	6.32759		PC(16:0/20:1)	PC	0.0435763	0.142905	0.663689	2.91233	C44 H86 O8 N1 P1	16:0/20:1	1 day, 12:01:00	1	787.609	17.232
3.0053	2.79811	2.81052	2.32193	2.16613	2.21099		TG(18:0e/16:0/18:0)	TG	0.000535598	0.0204677	1.25416	10.125	C55 H108 O5	18:0e/16:0/18:0	52:0e	3	848.82	25.785
3.68213	3.41176	3.3721	3.74043	3.77619	3.76787		PC(18:0/16:0)	PC	0.0496265	0.155869	0.272833	2.78378	C42 H84 O8 N1 P1	18:0/16:0	1 day, 10:00:00	1	761.593	17.426
4.99368	4.62765	4.72583	4.79642	4.71262	4.67309		PC(18:0e/18:1)	PC	0.658118	0.773004	-0.055006	-0.477207	C44 H88 O7 N1 P1	18:0e/18:1	36:1e	1	773.63	19.651
7.12129	6.8307	6.8864	6.44167	6.36942	6.35561		TG(25:0/16:0/18:0)	TG	0.00548873	0.0455047	1.26726	5.45489	C62 H120 O6	25:0/16:0/18:0	2 days, 11:00:00	1	960.909	26.295
3.02502	2.81825	2.69531	3.1053	2.99146	2.78115		PC(18:1/18:1)	PC	0.449766	0.622968	0.11311	0.836837	C44 H84 O8 N1 P1	18:1/18:1	1 day, 12:02:00	1	785.593	21.276
2.92712	1.84374	1.5626	1.67025	1.382	1.71175		PC(18:1/18:2)	PC	0.289374	0.493675	-0.523149	-1.22029	C44 H82 O8 N1 P1	18:1/18:2	1 day, 12:03:00	1	783.578	12.411
1.17963	0.708477	0.835613	1.1822	1.15087	1.16106		PC(20:0/16:0)	PC	0.142738	0.309463	0.256802	1.82084	C44 H88 O8 N1 P1	20:0/16:0	1 day, 12:00:00	1	789.625	21.276
5.01848	4.9674	5.04775	4.14505	4.1146	4.528		PC(32:4e)	PC	0.00202209	0.0345197	1.27854	7.15225	C40 H74 O7 N1 P1	32:4e	32:4e	1	711.52	8.544
5.80698	5.65989	5.67894	5.69563	5.64158	5.69299		PC(34:1e)	PC	0.479135	0.644767	-0.0385323	-0.779679	C42 H84 O7 N1 P1	34:1e	34:1e	1	745.598	16.14
1.99201	1.88251	2.02748	1.85798	2.12506	2.07201		PC(36:1p)	PC	0.610851	0.739289	0.0510178	0.551178	C44 H86 O7 N1 P1	36:1p	36:1p	1	771.614	18.98
-0.0819931	-0.670034	-0.335867	-0.433653	-0.363707	-0.485655		PC(36:3p)	PC	0.727389	0.822946	-0.06504	-0.373994	C44 H82 O7 N1 P1	36:3p	36:3p	1	767.583	16.501
-1.73608	-1.86176	-2.04051	-1.58358	-1.34483	-1.52271		PC(36:5)	PC	0.0253505	0.104518	0.395748	3.48006	C44 H78 O8 N1 P1	1 day, 12:05:00	1 day, 12:05:00	1	779.547	9.188
-1.50738	0.619473	0.664133	0	0	-0.11832		PC(38:1p)	PC	0.96328	0.984261	0.0351512	0.0489847	C46 H90 O7 N1 P1	38:1p	38:1p	1	799.645	18.846
-2.38437	-2.67646	-2.49881	-2.13362	-2.40975	-2.34483		PC(38:5)	PC	0.133243	0.295864	0.223812	1.88025	C46 H82 O8 N1 P1	1 day, 14:05:00	1 day, 14:05:00	1	807.578	12.208
2.10131	1.84374	1.88452	1.69617	1.73923	1.7828		PC(42:2)	PC	0.071732	0.192726	-0.203787	-2.43321	C50 H96 O8 N1 P1	1 day, 18:02:00	1 day, 18:02:00	1	869.687	22.933
-0.462757	-0.702456	-0.722244	-1.14278	-1.2338	-1.17106		PC(16:0e/19:4)	PC	0.00518698	0.0449688	1.28391	5.54104	C43 H80 O7 N1 P1	16:0e/19:4	35:4e	1	753.567	15.92
4.98531	4.29959	3.79781	3.564	3.60937	3.53292		PE(16:0p/20:1)	PE	0.0832288	0.210825	-0.792144	-2.29683	C41 H80 O7 N1 P1	16:0p/20:1	36:1p	1	729.567	19.696
1.2924	1.51759	1.37851	1.49432	1.30133	1.24972		PE(16:0p/22:3)	PE	0.655735	0.771947	-0.0477111	-0.480861	C43 H80 O7 N1 P1	16:0p/22:3	38:3p	1	753.567	17.865
3.77434	3.51407	3.36349	3.2797	3.06116	3.10143		PE(16:0p/22:6)	PE	0.0427218	0.141967	-0.403203	-2.93216	C43 H74 O7 N1 P1	16:0p/22:6	38:6p	1	747.52	12.415
-0.808683	2.08604	2.21604	1.57102	1.53488	1.51911		PE(18:0/16:0)	PE	0.721878	0.819559	0.377205	0.382016	C39 H78 O8 N1 P1	18:0/16:0	1 day, 10:00:00	1	719.547	14.14
-1.29039	-2.5413	-2.40178	-2.26082	-2.44643	-2.44643		PE(18:0/22:3)	PE	0.486528	0.65033	-0.306732	-0.765722	C45 H84 O8 N1 P1	18:0/22:3	1 day, 16:03:00	1	797.593	19.134
1.53174	2.04268	2.16251	1.16993	1.6802	1.74263		PE(18:0e/16:0)	PE	0.223724	0.421985	-0.38139	-1.43835	C39 H80 O7 N1 P1	18:0e/16:0	34:0e	1	705.567	16.308
1.83703	0.123514	0.315701	0.310789	0.0113144	0.0987778		PE(18:0p/22:2)	PE	0.323136	0.527414	-0.618455	-1.12604	C45 H86 O7 N1 P1	18:0p/22:2	40:2p	1	783.614	23.049
2.01191	1.88796	1.85415	1.00692	1.08813	1.10935		PE(18:1p/20:2)	PE	0.00518698	0.0449688	1.28391	5.54104	C43 H80 O7 N1 P1	18:1p/20:2	38:3p	1	753.567	15.92
2.03154	1.9414	1.86638	2.35484	2.08009	2.20114		PE(18:1/24:0)	PE	0.0457468	0.147543	0.265587	2.86395	C47 H92 O8 N1 P1	18:1/24:0	1 day, 18:01:00	1	829.656	23.669
-2.54876	4.73747	4.82312	4.66588	4.45737	4.47279		PE(18:1p/20:4)	PE	0.419959	0.605874	2.19474	0.897986	C43 H76 O7 N1 P1	18:1p/20:4	38:5p	1	749.536	13.3
0.062397	-0.0512733	0.0154552	-0.567039	-0.664955	-0.705133		PE(38:4e)	PE	0.0026591	0.0372469	1.28404	6.64728	C43 H80 O7 N1 P1	38:4e	38:4e	1	753.567	15.936
4.07001	-0.94854	-0.982351	3.52838	0.565905	0.368866		PE(20:1/18:1)	PE	0.713538	0.814479	0.774677	0.394213	C43 H82 O8 N1 P1	20:1/18:1	1 day, 14:02:00	1	771.578	18.535
0.228075	0.0592155	0.0986481	-0.405819	-0.549063	-0.260765		TG(26:1/16:0/24:1)	TG	0.00179561	0.0345197	1.32227	7.38153	C69 H130 O6	26:1/16:0/24:1	2 days, 18:02:00	2	1054.99	26.426
0.241621	0.14554	0.111032	0.387024	0.022543	0.210987		PE(26:0/18:1)	PE	0.734739	0.826913	0.0407867	0.363339	C49 H96 O8 N1 P1	26:0/18:1	1 day, 20:01:00	1	857.687	23.901
-2.35689	1.48197	1.58496	1.07435	0.875502	0.825096		PE(32:1)	PE	0.624341	0.748538	0.688301	0.529725	C37 H72 O8 N1 P1	1 day, 8:01:00	1 day, 8:01:00	1	689.5	12.154
4.78787	5.07293	5.10692	4.85031	4.80085	4.78033		PE(34:1)	PE	0.158535	0.332625	-0.178743	-1.7308	C39 H76 O8 N1 P1	1 day, 10:01:00	1 day, 10:01:00	1	717.531	15.097
1.51324	4.97382	5.05445	4.83094	4.75109	4.79677		PE(34:1p)	PE	0.463309	0.630537	0.945763	0.810127	C39 H76 O7 N1 P1	34:1p	34:1p	1	701.536	16.559
0.205212	0.0219955	0.139521	-0.332369	-0.48089	-0.429499		TG(18:0/16:0/20:0)	TG	0.000146122	0.0125442	1.34575	14.1176	C57 H110 O6	18:0/16:0/20:0	2 days, 6:00:00	1	890.83	25.596
6.08652	2.1735	2.23502	2.19438	2.08546	2.01131		PE(36:2)	PE	0.340188	0.541254	-1.4013	-1.08183	C41 H78 O8 N1 P1	1 day, 12:02:00	1 day, 12:02:00	1	743.547	15.538
1.95137	1.84934	1.96063	1.31079	1.0774	1.34223		TG(18:0/18:1/24:0)	TG	0.000118598	0.010985	1.35893	14.8861	C63 H120 O6	18:0/18:1/24:0	2 days, 12:01:00	2	972.909	26.024
-1.39831	-1.68292	-1.65081	-1.78396	-1.8594	-1.90122		PE(36:5)	PE	0.0482124	0.153278	-0.270851	-2.81213	C41 H72 O8 N1 P1	1 day, 12:05:00	1 day, 12:05:00	1	737.5	9.742
2.19712	1.6836	1.81052	1.86562	1.9152	2.14574		PE(38:1e)	PE	0.680428	0.790877	0.0784353	0.443363	C43 H86 O7 N1 P1	38:1e	38:1e	1	759.614	19.654
-3.11441	2.46017	2.37851	1.63495	1.61123	1.70828		PE(38:2p)	PE	0.590809	0.725042	1.07673	0.583606	C43 H82 O7 N1 P1	38:2p	38:2p	1	755.583	19.174
2.55	2.41931	2.61788	2.29108	2.20853	2.44177		PE(38:5)	PE	0.0745005	0.197519	-0.215271	-2.39821	C43 H76 O8 N1 P1	1 day, 14:05:00	1 day, 14:05:00	1	765.531	11.959
2.2924	1.78063	-1.51141	-1.47547	-1.43717	-1.35351		PE(40:2)	PE	0.128934	0.290009	-2.27593	-1.90873	C45 H86 O8 N1 P1	1 day, 16:02:00	1 day, 16:02:00	1	799.609	22.012
2.74095	-1.27436	-1.87669	-1.59192	-1.65956	-1.59294		PE(40:4p)	PE	0.365502	0.560461	-1.4781	-1.01976	C45 H82 O7 N1 P1	40:4p	40:4p	1	779.583	19.922
-2.25192	2.52461	2.65359	2.94522	2.99146	2.58496		PE(40:5p)	PE	0.313536	0.517914	1.86512	1.15187	C45 H80 O7 N1 P1	40:5p	40:5p	1	777.567	16.438
0.578751	0.496325	0.336943	0.683266	0.39502	0.412193		PE(40:6)	PE	0.834442	0.894092	0.0261536	0.223025	C45 H78 O8 N1 P1	1 day, 16:06:00	1 day, 16:06:00	1	791.547	11.895
2.15001	1.1049	1.07566	1.38702	1.11984	1.11984		PE(40:6)	PE	0.554719	0.702791	-0.234624	-0.643872	C45 H78 O8 N1 P1	1 day, 16:06:00	1 day, 16:06:00	1	791.547	14.139
1.64651	1.59966	1.50901	1.45943	1.25449	1.30593		PE(42:2)	PE	0.0291078	0.110553	-0.245111	-3.32992	C47 H90 O8 N1 P1	1 day, 18:02:00	1 day, 18:02:00	1	827.64	23.098
-2.69938	-1.43397	-1.91803	-2.34289	-2.22846	-2.40975		PE(42:5)	PE	0.452119	0.625114	-0.309908	-0.832152	C47 H84 O8 N1 P1	1 day, 18:05:00	1 day, 18:05:00	1	821.593	17.398
-0.99205	-1.91396	-2.96405	-0.21019	-0.706987	-0.532536		PEt(16:0/16:0)	PEt	0.0663374	0.183279	1.47345	2.50604	C37 H73 O8 N0 P1	16:0/16:0	1 day, 8:00:00	1	676.504	18.228
-0.444563	-0.453148	-0.96059	-0.106487	-0.56242	-0.399221		PEt(16:0/16:1)	PEt	0.290725	0.494769	0.263391	1.21633	C37 H71 O8 N0 P1	16:0/16:1	1 day, 8:01:00	1	674.489	13.837
-3.49684	1.59966	1.47748	1.51388	1.47075	1.44594		PEt(16:0/18:1)	PEt	0.390102	0.582388	1.61676	0.962952	C39 H75 O8 N0 P1	16:0/18:1	1 day, 10:01:00	1	702.52	14.943
-2.34334	-2.65093	-2.48631	-3.22795	-3.03449	-3.18133		TG(26:0/18:1/22:4)	TG	0.00395143	0.0404932	1.37993	5.97127	C69 H124 O6	26:0/18:1/22:4	2 days, 18:05:00	1	1048.94	25.657
3.48505	3.37921	3.06775	2.7692	3.1146	3.06116		PG(18:0/16:1)	PG	0.116833	0.270187	-0.329011	-1.99462	C40 H77 O10 N0 P1	18:0/16:1	1 day, 10:01:00	1	748.525	11.888
-0.139364	-0.247801	-0.241007	0.145052	0.287439	0.377638		LPC(18:0)	LPC	0.00247387	0.0368037	1.39895	6.77731	C26 H54 O7 N1 P1	18:00:00	18:00:00	2	523.364	4.881
1.65497	1.61947	1.68499	1.51388	1.55047	1.46664		PG(18:1/22:6)	PG	0.00973452	0.0625253	-0.142813	-4.63993	C46 H77 O10 N0 P1	18:1/22:6	1 day, 16:07:00	1	820.525	8.186
-6.58911	0.0784264	-0.609585	1.10046	1.39069	1.59252		PG(19:1/16:0)	PG	0.153222	0.324531	3.73465	1.75997	C41 H79 O10 N0 P1	19:1/16:0	1 day, 11:01:00	1	762.541	12.918
-9.89831	-3.41558	-3.28252	-2.26082	-1.75603	-1.72565		PG(32:0p)	PG	0.173918	0.355814	3.61797	1.65181	C38 H75 O9 N0 P1	32:0p	32:0p	1	706.515	13.164
2.67591	1.91493	2.04372	1.9542	1.9242	1.9771		PG(36:1)	PG	0.33231	0.535331	-0.259688	-1.102	C42 H81 O10 N0 P1	1 day, 12:01:00	1 day, 12:01:00	1	776.557	15.272
-10.911	-4.76135	-4.91803	-1.08573	-1.06269	-1.14319		PI(16:0/14:0)	PI	0.0464736	0.148964	5.76627	2.84834	C39 H75 O13 N0 P1	16:0/14:0	1 day, 6:00:00	1	782.495	9.31
1.25949	0.967396	0.920147	2.18526	2.16106	2.01413		PC(40:10)	PC	0.00217199	0.0345197	1.42097	7.01726	C48 H76 O8 N1 P1	1 day, 16:10:00	1 day, 16:10:00	1	825.531	9.414
4.2029	4.14873	4.1822	4.68218	4.69079	4.61401		PC(14:0/22:6)	PC	0.00292844	0.0372469	1.44467	6.47689	C44 H76 O8 N1 P1	14:0/22:6	1 day, 12:06:00	2	777.531	8.684
2.93756	2.68674	2.70895	2.12293	2.7204	2.61308		PI(16:0/18:2)	PI	0.21886	0.415116	-0.292278	-1.45694	C43 H79 O13 N0 P1	16:0/18:2	1 day, 10:02:00	1	834.526	9.337
-5.15881	2.11424	2.0651	2.42109	2.40792	2.37326		PI(16:0/20:4)	PI	0.322128	0.527088	2.72725	1.12872	C45 H79 O13 N0 P1	16:0/20:4	1 day, 12:04:00	1	858.526	9.361
-4.23681	-1.92157	-2.05889	-0.573219	-0.979696	-1.08179		PI(17:1/16:0)	PI	0.0719912	0.192778	1.86086	2.42987	C42 H79 O13 N0 P1	17:1/16:0	1 day, 9:01:00	1	822.526	10.359
0.343552	-0.180035	0.0565834	1.33848	1.29672	1.18624		TG(16:0/16:0/24:0)	TG	0.000883393	0.0246246	1.46618	8.89328	C59 H114 O6	16:0/16:0/24:0	2 days, 8:00:00	1	918.861	25.861
0.728973	3.25385	3.01655	3.05945	2.93167	2.67131		PI(18:0/20:3)	PI	0.532793	0.686509	0.554349	0.681808	C47 H85 O13 N0 P1	18:0/20:3	1 day, 14:03:00	1	888.573	12.524
3.48742	3.26856	3.32415	3.12133	3.07471	3.17873		PI(18:0/20:5)	PI	0.0312372	0.113894	-0.235117	-3.25468	C47 H81 O13 N0 P1	18:0/20:5	1 day, 14:05:00	1	884.542	9.276
-3.93506	2.73293	2.88152	2.18526	2.41646	2.05297		PI(18:0/22:4)	PI	0.502031	0.661325	1.65843	0.736969	C49 H87 O13 N0 P1	18:0/22:4	1 day, 16:04:00	1	914.588	13.364
5.07475	2.49989	2.69873	2.21245	2.20607	2.10935		PI(18:1/18:1)	PI	0.205996	0.396526	-1.2485	-1.50819	C45 H83 O13 N0 P1	18:1/18:1	1 day, 12:02:00	1	862.557	11.642
1.25949	0.946636	1.08616	1.02748	1.13544	1.19619		PI(18:1/18:2)	PI	0.839453	0.894334	0.0222759	0.21614	C45 H81 O13 N0 P1	18:1/18:2	1 day, 12:03:00	1	860.542	9.646
1.15598	4.60298	4.64829	0.971987	4.19743	4.18499		PI(18:1/20:3)	PI	0.83487	0.894092	-0.350949	-0.222437	C47 H83 O13 N0 P1	18:1/20:3	1 day, 14:04:00	1	886.557	11.411
0.714474	-1.83276	-0.748106	-1.11548	-1.10604	-1.32193		PI(18:1/22:4)	PI	0.492787	0.654673	-0.559017	-0.754032	C49 H85 O13 N0 P1	18:1/22:4	1 day, 16:05:00	1	912.573	10.98
1.68006	1.44544	1.42058	1.37102	1.37764	1.32873		PI(18:1/22:5)	PI	0.136667	0.30175	-0.156231	-1.85831	C49 H83 O13 N0 P1	18:1/22:5	1 day, 16:06:00	1	910.557	10.854
-2.32992	-0.34939	-0.308121	-0.798365	-1.00227	-0.577599		PI(19:1/18:0)	PI	0.779578	0.855781	0.203065	0.299357	C46 H87 O13 N0 P1	19:1/18:0	1 day, 13:01:00	1	878.588	15.387
0.0674763	-0.11095	-0.0845528	-0.656044	-0.599808	-0.643501		PC(20:4/22:6)	PC	0.0030197	0.0374497	1.54031	6.42349	C50 H80 O8 N1 P1	20:4/22:6	1 day, 18:10:00	2	853.562	8.551
0.296736	0.25765	0.303164	0.575686	0.611227	0.534876		PC(22:6/22:6)	PC	0.00174144	0.0344099	1.58842	7.44171	C52 H80 O8 N1 P1	22:6/22:6	1 day, 20:12:00	2	877.562	8.123
-1.17192	-1.33916	-1.44343	-1.22147	-1.15833	-1.30219		PI(40:7)	PI	0.366877	0.562017	0.0908407	1.0165	C49 H81 O13 N0 P1	1 day, 16:07:00	1 day, 16:07:00	1	908.542	8.817
-3.53637	1.62601	1.47748	1.51873	1.47075	1.49109		PMe(17:0/18:1)	PMe	0.389045	0.582261	1.63782	0.965331	C39 H75 O8 N0 P1	17:0/18:1	1 day, 11:01:00	1	702.52	14.848
-0.205225	-0.436691	-0.53694	-0.937559	-1.01141	-1.12326		DG(28:0e)	DG	0.00420442	0.0423426	1.60888	5.87079	C31 H62 O4	28:0e	28:0e	1	498.465	7.969
3.83703	3.59467	3.60699	3.13877	2.8299	3.06116		DG(30:2p)	DG	0.00544596	0.0455047	1.70546	5.46674	C33 H60 O4	30:2p	30:2p	1	520.449	7.959
4.61433	5.50877	5.42884	5.51631	4.99146	5.45478		PS(18:0/18:1)	PS	0.699862	0.802707	0.136866	0.414368	C42 H80 O10 N1 P1	18:0/18:1	1 day, 12:01:00	1	789.552	14.787
0.589384	1.40035	2.10692	1.98606	2.09878	3.34447		PS(18:0/22:5)	PS	0.146543	0.316268	1.11088	1.79821	C46 H80 O10 N1 P1	18:0/22:5	1 day, 16:05:00	1	837.552	11.768
1.66339	1.49632	0.758993	1.60334	1.49109	1.56206		PS(18:0/22:6)	PS	0.429005	0.608764	0.245932	0.879065	C46 H78 O10 N1 P1	18:0/22:6	1 day, 16:06:00	1	835.536	11.124
3.38178	3.8039	3.82312	2.40808	2.74094	2.29672		Cer(d18:0/16:0)	Cer	0.00611362	0.0486906	1.70635	5.29359	C34 H69 O3 N1	d18:0/16:0	d34:0	1	539.528	11.917
2.85917	2.84934	2.70215	3.0956	2.97276	3.04749		PS(18:1/22:0)	PS	0.0193438	0.0872709	0.235065	3.7855	C46 H88 O10 N1 P1	18:1/22:0	1 day, 16:01:00	1	845.615	21.27
3.16786	2.7023	2.68499	2.15443	2.33774	2.17119		PS(18:1/22:1)	PS	0.0201281	0.0895158	-0.630597	-3.7396	C46 H86 O10 N1 P1	18:1/22:1	1 day, 16:02:00	1	843.599	17.163
1.32458	1.00804	0.691879	1.05445	0.918205	1.08278		PS(18:1/24:0)	PS	0.959235	0.98188	0.0103105	0.0543864	C48 H92 O10 N1 P1	18:1/24:0	1 day, 18:01:00	1	873.646	26.689
3.09199	2.72075	2.68154	2.24207	2.31738	2.25687		PS(20:1/18:1)	PS	0.013562	0.0737641	-0.559319	-4.21222	C44 H82 O10 N1 P1	20:1/18:1	1 day, 14:02:00	1	815.568	14.294
-3.0558	-2.1892	-2.93321	-2.57116	-2.44643	-2.19687		PS(24:0/22:5)	PS	0.3334	0.535981	0.32125	1.09918	C52 H92 O10 N1 P1	24:0/22:5	1 day, 22:05:00	1	921.646	21.036
-1.19606	-0.843571	-1.78971	-1.21824	-2.19687	-1.9226		PS(26:1/18:1)	PS	0.278642	0.483448	-0.502787	-1.25243	C50 H94 O10 N1 P1	26:1/18:1	1 day, 20:02:00	1	899.662	23.084
2.08887	1.95705	1.80418	1.98956	1.47484	2.15342		SM(d16:0/18:2)	SM	0.743035	0.833246	-0.0774288	-0.351374	C39 H77 O6 N2 P1	d16:0/18:2	d34:2	1	700.552	9.43
0.856239	0.606297	0.745817	0.708952	0.603771	0.732414		SM(d20:0/18:1)	SM	0.545293	0.694959	-0.0544052	-0.660049	C43 H87 O6 N2 P1	d20:0/18:1	d38:1	1	758.63	17.911
2.76068	2.2088	2.2303	1.98256	1.83149	2.03922		SM(d36:3)	SM	0.078347	0.202483	-0.448837	-2.35196	C41 H79 O6 N2 P1	d36:3	d36:3	1	726.568	17.748
3.73697	1.78648	1.848	2.11013	2.16866	2.05023		SM(d42:2)	SM	0.616587	0.742663	-0.347472	-0.542021	C47 H93 O6 N2 P1	d42:2	d42:2	1	812.677	21.435
1.86648	1.52461	1.66413	1.49432	1.64794	1.70828		SM(d42:3)	SM	0.593889	0.727522	-0.0682271	-0.578578	C47 H91 O6 N2 P1	d42:3	d42:3	1	810.662	17.067
0.11241	-1.55308	-0.0987415	-0.374908	-1.76758	-1.74456		SM(d44:1)	SM	0.324503	0.528757	-0.782546	-1.12242	C49 H99 O6 N2 P1	d44:1	d44:1	1	842.724	23.771
-0.744959	2.08604	2.10692	1.57102	1.58117	1.51911		dMePE(16:0/16:0)	dMePE	0.689063	0.796171	0.407769	0.430427	C39 H78 O8 N1 P1	16:0/16:0	1 day, 8:00:00	1	719.547	14.263
4.63586	4.94794	5.06111	4.85511	4.73412	4.69519		dMePE(16:0/18:1)	dMePE	0.426727	0.608678	-0.120167	-0.883797	C41 H80 O8 N1 P1	16:0/18:1	1 day, 10:01:00	1	745.562	13.941
6.08652	2.1049	2.19195	2.05779	2.08546	1.8909		dMePE(16:0/18:2)	dMePE	0.331917	0.535251	-1.44975	-1.10302	C41 H78 O8 N1 P1	16:0/18:2	1 day, 10:02:00	1	743.547	15.599
-1.6172	-1.559	-1.73697	-1.28766	-1.25262	-1.15074		TG(26:0/18:0/18:1)	TG	0.000451824	0.0201025	1.72904	10.5788	C65 H124 O6	26:0/18:0/18:1	2 days, 14:01:00	2	1000.94	26.312
2.03154	1.9414	1.86638	2.35484	2.08009	2.20114		dMePE(16:1/24:0)	dMePE	0.0457468	0.147543	0.265587	2.86395	C47 H92 O8 N1 P1	16:1/24:0	1 day, 16:01:00	1	829.656	23.67
-7.12875	0.671001	0.490175	1.04103	1.14574	1.18624		dMePE(18:0/16:0)	dMePE	0.292491	0.495204	3.11353	1.21117	C41 H82 O8 N1 P1	18:0/16:0	1 day, 10:00:00	1	747.578	17.496
1.73697	1.65189	1.83561	1.90689	1.93018	2.14574		dMePE(18:0e/18:1)	dMePE	0.0526619	0.162141	0.252779	2.72596	C43 H86 O7 N1 P1	18:0e/18:1	36:1e	1	759.614	19.658
4.48979	4.2475	4.28825	3.90689	3.80085	3.68197		PC(40:9)	PC	0.00273137	0.0372469	1.79936	6.59954	C48 H78 O8 N1 P1	1 day, 16:09:00	1 day, 16:09:00	1	827.547	7.967
0.656658	-0.238262	0.145554	0.584963	0.690794	0.412193		dMePE(18:1/18:2)	dMePE	0.239892	0.438124	0.374667	1.37933	C43 H80 O8 N1 P1	18:1/18:2	1 day, 12:03:00	1	769.562	16.296
-0.83688	-1.22172	-1.36702	-1.36773	-1.41883	-1.47772		dMePE(18:1/20:2)	dMePE	0.158141	0.332625	-0.279556	-1.73292	C45 H84 O8 N1 P1	18:1/20:2	1 day, 14:03:00	1	797.593	14.178
1.64651	1.593	1.50901	1.45943	1.25449	1.29672		dMePE(18:1/22:1)	dMePE	0.0295121	0.111008	-0.245963	-3.31515	C47 H90 O8 N1 P1	18:1/22:1	1 day, 16:02:00	1	827.64	23.135
2.27604	1.92026	-1.4374	-1.24101	-1.26895	-1.21522		dMePE(20:0/18:2)	dMePE	0.14174	0.308586	-2.16136	-1.82688	C45 H86 O8 N1 P1	20:0/18:2	1 day, 14:02:00	1	799.609	22.069
-5.94894	2.23472	2.39548	1.43911	1.48299	1.8724		dMePE(20:1/18:1)	dMePE	0.50108	0.661088	2.03775	0.738713	C45 H86 O8 N1 P1	20:1/18:1	1 day, 14:02:00	1	799.609	16.67
2.58585	2.39653	2.64297	2.37905	2.31052	2.31281		dMePE(32:1)	dMePE	0.0558354	0.167292	-0.207657	-2.66949	C39 H76 O8 N1 P1	1 day, 8:01:00	1 day, 8:01:00	1	717.531	11.381
3.08574	0.461628	0.745817	1.98606	1.98859	2.17873		dMePE(36:1)	dMePE	0.498409	0.658778	0.620067	0.743626	C43 H84 O8 N1 P1	1 day, 12:01:00	1 day, 12:01:00	1	773.593	18.166
2.78401	0.745003	0.772049	0.489386	0.470747	0.377638		dMePE(36:2p)	dMePE	0.217814	0.414138	-0.987765	-1.46099	C43 H82 O7 N1 P1	36:2p	36:2p	1	755.583	20.241
0.0496178	0.00201416	0.022028	-0.567039	-0.673988	-0.703283		TG(18:0/16:0/24:0)	TG	0.000306141	0.0176995	1.90291	11.6905	C61 H118 O6	18:0/16:0/24:0	2 days, 10:00:00	2	946.893	26.139
-8.15881	-3.27241	-3.68323	-3.51299	-3.50326	-3.37988		dMePE(40:6)	dMePE	0.371887	0.567464	1.57278	1.0047	C47 H82 O8 N1 P1	1 day, 16:06:00	1 day, 16:06:00	1	819.578	11.087
-1.27745	-1.78338	-1.60958	-2.1035	-2.30499	-2.12574		phSM(d18:1/16:0)	phSM	0.0183651	0.0853212	-0.621272	-3.84601	C39 H79 O7 N2 P1	d18:1/16:0	d34:1	1	718.562	10.834
