# Supplementary material for: Interplay and cooperation between SREBF1 and master transcription factors regulate lipid metabolism and tumor-promoting pathways in squamous cancer
Source: Nat Commun. 2021 Jul 16;12:4362. doi: 10.1038/s41467-021-24656-x (PMC8285542; doi:10.1038/s41467-021-24656-x)
Supplement: Supplementary file 7 — Supplementary Data 4 [file 41467_2021_24656_MOESM7_ESM.xlsx]

## Sheet: Sheet1
The top 15 most significantly enriched motifs by sequence motif enrichment analysis performed in separately promoter and distal regions for each group peaks.
	Ubiquitous_distal region		Ubiquitous_promoter region		ESCC-specific_distal region		ESCC-specific_promoter region
Rank	Motif Name	P-value	Motif Name	P-value	Motif Name	P-value	Motif Name	P-value
1	Srebp1a(bHLH)/HepG2-Srebp1a-ChIP-Seq(GSE31477)/Homer	1e-06	NFY(CCAAT)/Promoter/Homer	1e-23	Srebp1a(bHLH)/HepG2-Srebp1a-ChIP-Seq(GSE31477)/Homer	1e-107	Srebp1a(bHLH)/HepG2-Srebp1a-ChIP-Seq(GSE31477)/Homer	1e-34
2	Srebp2(bHLH)/HepG2-Srebp2-ChIP-Seq(GSE31477)/Homer	1e-05	Srebp1a(bHLH)/HepG2-Srebp1a-ChIP-Seq(GSE31477)/Homer	1e-22	Srebp2(bHLH)/HepG2-Srebp2-ChIP-Seq(GSE31477)/Homer	1e-82	Srebp2(bHLH)/HepG2-Srebp2-ChIP-Seq(GSE31477)/Homer	1e-19
3	CRE(bZIP)/Promoter/Homer	0.001	Srebp2(bHLH)/HepG2-Srebp2-ChIP-Seq(GSE31477)/Homer	1e-15	AP-1(bZIP)/ThioMac-PU.1-ChIP-Seq(GSE21512)/Homer	1e-41	bHLHE41(bHLH)/proB-Bhlhe41-ChIP-Seq(GSE93764)/Homer	1e-13
4	E2F7(E2F)/Hela-E2F7-ChIP-Seq(GSE32673)/Homer	0.01	E-box(bHLH)/Promoter/Homer	1e-14	Fra2(bZIP)/Striatum-Fra2-ChIP-Seq(GSE43429)/Homer	1e-41	CRE(bZIP)/Promoter/Homer	1e-12
5	E2F(E2F)/Hela-CellCycle-Expression/Homer	0.01	MITF(bHLH)/MastCells-MITF-ChIP-Seq(GSE48085)/Homer	1e-14	Fra1(bZIP)/BT549-Fra1-ChIP-Seq(GSE46166)/Homer	1e-39	MITF(bHLH)/MastCells-MITF-ChIP-Seq(GSE48085)/Homer	1e-10
6	Foxo3(Forkhead)/U2OS-Foxo3-ChIP-Seq(E-MTAB-2701)/Homer	0.01	CRE(bZIP)/Promoter/Homer	1e-13	Fosl2(bZIP)/3T3L1-Fosl2-ChIP-Seq(GSE56872)/Homer	1e-39	E-box(bHLH)/Promoter/Homer	1e-07
7	ERG(ETS)/VCaP-ERG-ChIP-Seq(GSE14097)/Homer	0.01	TFE3(bHLH)/MEF-TFE3-ChIP-Seq(GSE75757)/Homer	1e-10	JunB(bZIP)/DendriticCells-Junb-ChIP-Seq(GSE36099)/Homer	1e-38	TFE3(bHLH)/MEF-TFE3-ChIP-Seq(GSE75757)/Homer	1e-07
8	GATA(Zf),IR3/iTreg-Gata3-ChIP-Seq(GSE20898)/Homer	0.01	bHLHE40(bHLH)/HepG2-BHLHE40-ChIP-Seq(GSE31477)/Homer	1e-07	Atf3(bZIP)/GBM-ATF3-ChIP-Seq(GSE33912)/Homer	1e-36	Sp5(Zf)/mES-Sp5.Flag-ChIP-Seq(GSE72989)/Homer	1e-06
9	bHLHE41(bHLH)/proB-Bhlhe41-ChIP-Seq(GSE93764)/Homer	0.1	USF1(bHLH)/GM12878-Usf1-ChIP-Seq(GSE32465)/Homer	1e-07	BATF(bZIP)/Th17-BATF-ChIP-Seq(GSE39756)/Homer	1e-34	bHLHE40(bHLH)/HepG2-BHLHE40-ChIP-Seq(GSE31477)/Homer	1e-06
10	EHF(ETS)/LoVo-EHF-ChIP-Seq(GSE49402)/Homer	0.1	Six1(Homeobox)/Myoblast-Six1-ChIP-Chip(GSE20150)/Homer	1e-07	Jun-AP1(bZIP)/K562-cJun-ChIP-Seq(GSE31477)/Homer	1e-32	Elk1(ETS)/Hela-Elk1-ChIP-Seq(GSE31477)/Homer	1e-06
11	ZBTB18(Zf)/HEK293-ZBTB18.GFP-ChIP-Seq(GSE58341)/Homer	0.1	bHLHE41(bHLH)/proB-Bhlhe41-ChIP-Seq(GSE93764)/Homer	1e-07	p63(p53)/Keratinocyte-p63-ChIP-Seq(GSE17611)/Homer	1e-21	BMAL1(bHLH)/Liver-Bmal1-ChIP-Seq(GSE39860)/Homer	1e-05
12	Etv2(ETS)/ES-ER71-ChIP-Seq(GSE59402)/Homer(0.967)	0.1	KLF3(Zf)/MEF-Klf3-ChIP-Seq(GSE44748)/Homer	1e-06	Bach2(bZIP)/OCILy7-Bach2-ChIP-Seq(GSE44420)/Homer	1e-16	KLF14(Zf)/HEK293-KLF14.GFP-ChIP-Seq(GSE58341)/Homer	1e-05
13	Foxo1(Forkhead)/RAW-Foxo1-ChIP-Seq(Fan_et_al.)/Homer	0.1	Sp5(Zf)/mES-Sp5.Flag-ChIP-Seq(GSE72989)/Homer	1e-06	p53(p53)/Saos-p53-ChIP-Seq(GSE15780)/Homer	1e-13	Maz(Zf)/HepG2-Maz-ChIP-Seq(GSE31477)/Homer	1e-05
14	MafF(bZIP)/HepG2-MafF-ChIP-Seq(GSE31477)/Homer	0.1	Usf2(bHLH)/C2C12-Usf2-ChIP-Seq(GSE36030)/Homer	1e-06	p53(p53)/Saos-p53-ChIP-Seq/Homer	1e-13	ETS(ETS)/Promoter/Homer	0.0001
15	Foxa2(Forkhead)/Liver-Foxa2-ChIP-Seq(GSE25694)/Homer	0.1	n-Myc(bHLH)/mES-nMyc-ChIP-Seq(GSE11431)/Homer	1e-06	Sp5(Zf)/mES-Sp5.Flag-ChIP-Seq(GSE72989)/Homer	1e-12	KLF5(Zf)/LoVo-KLF5-ChIP-Seq(GSE49402)/Homer	0.0001
	HepG2-specific_distal region		HepG2-specific-promoter region		MCF7-specific_distal region		MCF7-specific_promoter region
Rank	Motif Name	P-value	Motif Name	P-value	Motif Name	P-value	Motif Name	P-value
1	Rfx2(HTH)/LoVo-RFX2-ChIP-Seq(GSE49402)/Homer	1e-71	RFX(HTH)/K562-RFX3-ChIP-Seq(SRA012198)/Homer	1e-191	bHLHE41(bHLH)/proB-Bhlhe41-ChIP-Seq(GSE93764)/Homer	1e-84	TFE3(bHLH)/MEF-TFE3-ChIP-Seq(GSE75757)/Homer	1e-26
2	RFX(HTH)/K562-RFX3-ChIP-Seq(SRA012198)/Homer	1e-71	Rfx2(HTH)/LoVo-RFX2-ChIP-Seq(GSE49402)/Homer	1e-184	TFE3(bHLH)/MEF-TFE3-ChIP-Seq(GSE75757)/Homer	1e-72	E-box(bHLH)/Promoter/Homer	1e-22
3	NFY(CCAAT)/Promoter/Homer	1e-66	Rfx1(HTH)/NPC-H3K4me1-ChIP-Seq(GSE16256)/Homer	1e-154	MITF(bHLH)/MastCells-MITF-ChIP-Seq(GSE48085)/Homer	1e-59	Usf2(bHLH)/C2C12-Usf2-ChIP-Seq(GSE36030)/Homer	1e-16
4	Rfx1(HTH)/NPC-H3K4me1-ChIP-Seq(GSE16256)/Homer	1e-55	X-box(HTH)/NPC-H3K4me1-ChIP-Seq(GSE16256)/Homer	1e-122	CRE(bZIP)/Promoter/Homer	1e-40	CRE(bZIP)/Promoter/Homer	1e-15
5	X-box(HTH)/NPC-H3K4me1-ChIP-Seq(GSE16256)/Homer	1e-55	Rfx5(HTH)/GM12878-Rfx5-ChIP-Seq(GSE31477)/Homer	1e-109	bHLHE40(bHLH)/HepG2-BHLHE40-ChIP-Seq(GSE31477)/Homer	1e-38	bHLHE40(bHLH)/HepG2-BHLHE40-ChIP-Seq(GSE31477)/Homer	1e-14
6	Srebp1a(bHLH)/HepG2-Srebp1a-ChIP-Seq(GSE31477)/Homer	1e-43	NFY(CCAAT)/Promoter/Homer	1e-102	E-box(bHLH)/Promoter/Homer	1e-36	USF1(bHLH)/GM12878-Usf1-ChIP-Seq(GSE32465)/Homer	1e-13
7	Srebp2(bHLH)/HepG2-Srebp2-ChIP-Seq(GSE31477)/Homer	1e-34	Sp1(Zf)/Promoter/Homer	1e-44	BMAL1(bHLH)/Liver-Bmal1-ChIP-Seq(GSE39860)/Homer	1e-34	MITF(bHLH)/MastCells-MITF-ChIP-Seq(GSE48085)/Homer	1e-12
8	Sp5(Zf)/mES-Sp5.Flag-ChIP-Seq(GSE72989)/Homer	1e-28	Sp5(Zf)/mES-Sp5.Flag-ChIP-Seq(GSE72989)/Homer	1e-41	Srebp1a(bHLH)/HepG2-Srebp1a-ChIP-Seq(GSE31477)/Homer	1e-33	CLOCK(bHLH)/Liver-Clock-ChIP-Seq(GSE39860)/Homer	1e-12
9	HNF4a(NR),DR1/HepG2-HNF4a-ChIP-Seq(GSE25021)/Homer	1e-27	Sp2(Zf)/HEK293-Sp2.eGFP-ChIP-Seq(Encode)/Homer	1e-37	Jun-AP1(bZIP)/K562-cJun-ChIP-Seq(GSE31477)/Homer	1e-33	c-Myc(bHLH)/LNCAP-cMyc-ChIP-Seq(Unpublished)/Homer	1e-11
10	Foxa2(Forkhead)/Liver-Foxa2-ChIP-Seq(GSE25694)/Homer	1e-26	Rfx6(HTH)/Min6b1-Rfx6.HA-ChIP-Seq(GSE62844)/Homer	1e-33	Fosl2(bZIP)/3T3L1-Fosl2-ChIP-Seq(GSE56872)/Homer	1e-32	n-Myc(bHLH)/mES-nMyc-ChIP-Seq(GSE11431)/Homer	1e-11
11	Rfx5(HTH)/GM12878-Rfx5-ChIP-Seq(GSE31477)/Homer	1e-26	KLF3(Zf)/MEF-Klf3-ChIP-Seq(GSE44748)/Homer	1e-33	USF1(bHLH)/GM12878-Usf1-ChIP-Seq(GSE32465)/Homer	1e-31	Max(bHLH)/K562-Max-ChIP-Seq(GSE31477)/Homer	1e-10
12	Gata2(Zf)/K562-GATA2-ChIP-Seq(GSE18829)/Homer	1e-26	KLF5(Zf)/LoVo-KLF5-ChIP-Seq(GSE49402)/Homer	1e-29	c-Myc(bHLH)/LNCAP-cMyc-ChIP-Seq(Unpublished)/Homer	1e-30	bHLHE41(bHLH)/proB-Bhlhe41-ChIP-Seq(GSE93764)/Homer	1e-10
13	Gata1(Zf)/K562-GATA1-ChIP-Seq(GSE18829)/Homer	1e-25	KLF14(Zf)/HEK293-KLF14.GFP-ChIP-Seq(GSE58341)/Homer	1e-28	JunB(bZIP)/DendriticCells-Junb-ChIP-Seq(GSE36099)/Homer	1e-30	BMAL1(bHLH)/Liver-Bmal1-ChIP-Seq(GSE39860)/Homer	1e-08
14	Sp1(Zf)/Promoter/Homer	1e-23	MYB(HTH)/ERMYB-Myb-ChIPSeq(GSE22095)/Homer	1e-22	Fra2(bZIP)/Striatum-Fra2-ChIP-Seq(GSE43429)/Homer	1e-29	NPAS(bHLH)/Liver-NPAS-ChIP-Seq(GSE39860)/Homer	1e-06
15	Sp2(Zf)/HEK293-Sp2.eGFP-ChIP-Seq(Encode)/Homer	1e-22	AMYB(HTH)/Testes-AMYB-ChIP-Seq(GSE44588)/Homer	1e-20	Fra1(bZIP)/BT549-Fra1-ChIP-Seq(GSE46166)/Homer	1e-28	YY1(Zf)/Promoter/Homer	0.001
P values were adjusted for multiple comparisons.
