# Supplementary material for: Interplay and cooperation between SREBF1 and master transcription factors regulate lipid metabolism and tumor-promoting pathways in squamous cancer
Source: Nat Commun. 2021 Jul 16;12:4362. doi: 10.1038/s41467-021-24656-x (PMC8285542; doi:10.1038/s41467-021-24656-x)
Supplement: Supplementary file 8 — Supplementary Data 5 [file 41467_2021_24656_MOESM8_ESM.xlsx]

## Sheet: the  list of P value
	Fig.1f	Scramble+OE EV VS. shTP63-1+OE EV	Scramble+OE EV VS. shTP63-2+OE EV	shTP63-1+OE EV VS. shTP63-1+OE SREBF1	shTP63-2+OE EV VS. shTP63-2+OE SREBF1
	TE5	6.75541e-07	7.86401e-07	0.0387383	0.00247418
	KYSE150	3.67625e-05	3.35676e-06	2.33865e-06	8.21676e-08
	Fig.1h	TE5-scramble VS. TE5-shTP63-1	TE5-scramble VS. TE5-shTP63-2	KYSE150-scramble VS. KYSE150-shTP63-1	KYSE150-scramble VS. KYSE150-shTP63-2	KYSE510-scramble VS. KYSE510-shTP63-1	KYSE510-scramble VS. KYSE510-shTP63-2
	TP63	0.00469255	2.46332e-05	5.57953e-06	2.53873e-07	0.000380567	0.0131214
	SREBF1	0.0401193	0.0238286	0.0486416	0.015958	0.0145215	0.0476867
	SREBF2	0.857919	0.469758	0.367902	0.291578	0.218355	0.316656
	PPARA	0.141919	0.0475461	0.0477547	0.0511352	0.874156	0.0581504
	PPARG	0.658964	0.479906	0.864965	0.924046	0.830065	0.940961
	LXRA	0.810952	0.64964	0.279279	0.484566	0.943148	0.594439
	LXRB	0.859561	0.91789	0.864706	0.972955	0.735265	0.9157
	HNF4A	0.373639	0.373864	0.105719	0.0966088	0.518174	0.350209
	PGC1	>0.999999	>0.999999	0.552728	0.998129	0.0840855	0.11454
	E2F	0.646288	0.00985198	0.970826	0.888668	0.0116654	0.188486
	SOX5	>0.999999	>0.999999	0.947053	0.605293	0.285701	0.232723
	Fig.2e	TE5-scramble VS. TE5-siKLF5-1	TE5-scramble VS. TE5-siKLF5-2	KYSE150-scramble VS. KYSE150-siKLF5-1	KYSE150-scramble VS. KYSE150-siKLF5-2	KYSE510-scramble VS. KYSE510-siKLF5-1	KYSE510-scramble VS. KYSE510-siKLF5-2
	KLF5	8.31987e-05	3.31381e-05	0.000102368	0.000133548	0.000904933	0.000101586
	SREBF1	0.00178543	0.000570888	0.00247162	0.00121352	0.00270758	0.00278124
	TP63	0.000219515	0.0038673	0.00858583	0.00221202	0.00710359	0.00353941
	Fig.2f	TE5-scramble VS. TE5-shTP63-1	TE5-scramble VS. TE5-shTP63-2	KYSE150-scramble VS. KYSE150-shTP63-1	KYSE150-scramble VS. KYSE150-shTP63-2	KYSE510-scramble VS. KYSE510-shTP63-1	KYSE510-scramble VS. KYSE510-shTP63-2
	TP63	0.000962992	0.00128323	0.000603689	0.000634488	0.00108506	0.000442422
	SREBF1	0.00735803	0.00303711	0.0060577	0.0203905	0.00133161	0.00602942
	KLF5	0.00214069	0.00307266	0.0025204	0.00284993	0.0148285	0.00203393
	Fig.3a	TE5-scramble VS. TE5-shTP63-1	TE5-scramble VS. TE5-shTP63-2
	Control	0.104239	0.642626				Scramble
	Promoter	0.0267185	0.000479271			Control VS. promoter	4.62353e-06
	E1	0.0498165	0.0237624			Control VS. E1	0.00414618
	E2	0.000878989	0.00222981			Control VS. E2	1.96066e-05
	E3	0.0433789	0.0329355			Control VS. E3	0.00108325
	Fig.3b	TE5-scramble VS. TE5-siKLF5-1	TE5-scramble VS. TE5-siKLF5-2
	Control	0.770972	0.701529				Scramble
	Promoter	0.002516	0.0075562			Control VS. promoter	0.000109885
	E1	0.0435709	0.0194297			Control VS. E1	0.00485802
	E2	0.00307789	0.00686162			Control VS. E2	0.000123799
	E3	0.0301574	0.032124			Control VS. E3	0.0090021
	Fig.3e	TE5-scramble VS. TE5-shTP63-1	TE5-scramble VS. TE5-shTP63-2	KYSE150-scramble VS. KYSE150-shTP63-1	KYSE150-scramble VS. KYSE150-shTP63-2	KYSE510-scramble VS. KYSE510-shTP63-1	KYSE510-scramble VS. KYSE510-shTP63-2
	SREBF1	2.3321e-05	8.84184e-05	0.000606203	0.000124054	9.17572e-05	0.000109999
	TP63	0.00583011	0.00379971	0.00719399	0.00995437	0.00127562	0.00386232
	KLF5	0.0066961	0.00233268	0.00693407	0.00226504	0.00294944	0.003014
	Fig.3g	TE5-scramble VS. TE5-siSREBF1-1	TE5-scramble VS. TE5-siSREBF1-3				Scramble
	Control	0.948102	0.870375			Control VS. T1	0.0115589
	T1	0.0218061	0.0186421			Control VS. T2	0.0446534
	T2	0.0384069	0.0314028			Control VS. T3	0.00149654
	T3	0.00546388	0.00778143			Control VS. K1	0.0177169
	K1	0.026773	0.0303791
	Fig.4a	TE5-scramble VS. TE5-siSREBF1-3	KYSE150-scramble VS. KYSE150-siSREBF1-3	KYSE510-scramble VS. KYSE510-siSREBF1-3
	SREBF1	0.000252384	0.00225407	0.00017199
	ACLY	0.0266021	0.00721346	0.0335496
	FASN	0.00507617	0.000808944	0.0181537
	ACSS2	0.0152626	0.00326688	0.0145091
	SCD	0.00551304	0.0181207	0.0497723
	Fig.5a	SREBF1	TP63	KLF5
	Cytoplasm VS. Nucleus	<0.0001	<0.0001	<0.0001
	Nonmaligant VS. ESCC Tumors	0.0003	<0.0001	<0.0001
	Fig.5d left	scramble VS. siSREBF1-1	scramble VS. siSREBF1-3
	TE5	0.000110424	1.12515e-06
	KYSE150	0.000372083	4.00459e-05
	KYSE510	0.000374129	8.20989e-05
	Fig.5f	scramble VS. siSREBF1-1	scramble VS. siSREBF1-3
	TE5	0.0293529	1.65662e-09
	KYSE150	1.71543e-05	2.00618e-08
	KYSE510	1.80701e-07	9.97252e-10
	Fig.5g	scramble VS. siSREBF1-1	scramble VS. siSREBF1-3
	TE5	0.00541705	0.00200539
	KYSE150	0.00122764	0.00122493
	KYSE510	0.0201625	0.00156691
	Fig.5i left	KYSE150-scramble VS. KYSE150-shSREBF1-3			Fig.5i left	KYSE150-scramble VS. KYSE150-shSREBF1-3
	Day 0	0.184221			Tumor weight	0.0446062
	Day 4	0.206067
	Day 8	0.241795
	Day 12	0.143632
	Day 15	0.0531762
	Day 19	0.0305731
	Fig. 5j left	KYSE510-DMSO VS. KYSE510-Fatostatin			Fig. 5j left	KYSE510-DMSO VS. KYSE510-Fatostatin
	Day 0	0.485206			Tumor weight	0.00137313
	Day 3	0.0582408
	Day 7	0.0039732
	Day 11	0.00260286
	Day 14	0.00276526
	Fig.7c heatmap & Fig. S9	TE5			KYSE150			KYSE510
		Scramble VS. siSREBF1-3	Scramble VS. siTP63-1	Scramble VS. siKLF5-1	Scramble VS. siSREBF1-3	Scramble VS. siTP63-1	Scramble VS. siKLF5-1	Scramble VS. siSREBF1-3	Scramble VS. siTP63-1	Scramble VS. siKLF5-1
	CDKN1B	0.00354672	0.00230534	0.00452156	0.00658073	0.0103679	0.0024173	0.00267619	0.00972717	2.5426e-05
	EGFR	0.00522248	0.0101046	0.0105694	0.0062843	0.00235656	0.00168992	0.0062991	0.012857	0.000567947
	CAMK2G	0.0146649	0.00373188	0.00610505	0.000433102	0.0028141	0.00343001	0.00217287	0.029673	0.00126729
	PLCG2	0.0176709	0.00499505	0.00337782	0.00116306	0.940394	0.0148071	0.909089	5.76798e-07	0.0342662
	MAP2K2	0.00231633	0.00344652	0.00578693	0.0004992	0.0238403	0.00778944	0.011289	0.00533535	0.00196509
	SOS1	0.011556	0.00298662	0.00854638	0.00198356	0.00110103	0.00896799	0.00707738	0.0132311	0.00841213
	WNT9A	0.0125931	0.0109435	0.00657939	0.00664757	0.0006365	0.0207328	0.0300551	0.00402132	0.00236926
	WDR59	0.00158113	0.00194703	0.0232065	0.000740617	0.00465307	0.00839609	0.00151215	0.0143436	0.003344
	TSC1	8.73246e-05	0.00355155	0.0163354	0.00778796	0.00308847	0.00116779	0.0149083	0.00207713	0.00614135
	SLC7A5	0.000166378	0.0232462	0.0215973	0.000937608	0.00226443	0.00275042	0.00127052	0.000702856	0.000975558
	SLC3A2	0.00595162	0.00892226	0.0150314	0.00139966	0.00317629	0.00672571	0.00745226	0.00164603	0.00239599
	DDIT4	0.00139792	0.337752	0.604257	0.514855	0.0014763	0.013292	0.0292266	0.143857	0.997338
	Supplementary Fig.S2a
		OE EV+scramble VS. OE TP63+scramble	OE TP63+shSREBF1-1 VS. OE TP63+scramble	OE TP63+shSREBF1-3 VS. OE TP63+scramble
	TE5	0.00388241	5.09766e-05	0.000114838
	KYSE150	0.00205343	2.41116e-05	7.24775e-05
	Fig.S2d
		ESCC	HNSC	LUSC
	SREBF1	0.00297087	0.0266119	3.65e-05
	SREBF2	0.843248	0.920172	0.154066
	LXRB	0.375697	0.00292743	0.000132233
	PPARA	1.21e-05	0.112475	1.25e-09
	LXRA	0.101265	0.0283303	4.27e-05
	PPARG	5.12e-06	1.09e-23	1.7e-27
	PGC1	0.00154685	1.58e-21	1.46e-20
	HNF4A	3.61e-15	0.00155732	0.0512369
	Supplementary Fig.S6e
		Scramble VS. shTP63-1	Scramble VS. shTP63-2	Scramble VS. siSREBF1-1	Scramble VS. siSREBF1-3
	TE5	2.86877e-06	1.00425e-08	3.5985e-09	1.72736e-08
	KYSE150	3.39198e-07	1.7374e-06	4.6628e-09	4.37066e-08
	Supplementary Fig.S7d
		Scramble VS. shSREBF1-3			DMSO VS. Fatostatin
	Ki67 in KYSE150	0.000126157		Ki67 in KYSE510	5.14536e-05
	Ki67 in KYSE510	0.000221541
