# Supplementary material for: Interplay and cooperation between SREBF1 and master transcription factors regulate lipid metabolism and tumor-promoting pathways in squamous cancer
Source: Nat Commun. 2021 Jul 16;12:4362. doi: 10.1038/s41467-021-24656-x (PMC8285542; doi:10.1038/s41467-021-24656-x)
Supplement: Supplementary file 10 — Source Data [file 41467_2021_24656_MOESM10_ESM.zip]

Archive with 4 entries (3 files):
- 5-Source Data-V0626/
- 5-Source Data-V0626/1-Source data for original gels and blots-V0626.pdf
- 5-Source Data-V0626/2-Relevant raw data for each figure or table-V0626.xlsx
- 5-Source Data-V0626/3-Relevant raw data for each Supplementary figure-V0626.xlsx
