# Supplementary material for: Interplay and cooperation between SREBF1 and master transcription factors regulate lipid metabolism and tumor-promoting pathways in squamous cancer
Source: Nat Commun. 2021 Jul 16;12:4362. doi: 10.1038/s41467-021-24656-x (PMC8285542; doi:10.1038/s41467-021-24656-x)
Supplement: Supplementary file 10 — Source Data [file 41467_2021_24656_MOESM10_ESM.zip › 5-Source Data-V0626/2-Relevant raw data for each figure or table-V0626.xlsx]

## Sheet: Fig.1
	Fig.1f
		Scramble+OE EV
	TE5	0.91	1	1.01	0.99	1.1
	KYSE150	1	0.930163	0.93	0.92	1.23
		shTP63-1+OE EV
	TE5	0.55	0.59	0.58	0.56	0.57
	KYSE150	0.52	0.55	0.47	0.48	0.42
		shTP63-2+OE EV
	TE5	0.6	0.6	0.57	0.58	0.57
	KYSE150	0.31	0.32	0.32	0.31	0.37
		shTP63-1+OE SREBF1
	TE5	0.79	0.82	0.94	0.98	1.93
	KYSE150	1.07	1.26	0.94	1.02	1.03	0.99
		shTP63-2+OE SREBF1
	TE5	1.58	0.96	0.97	0.99	1.04
	KYSE150	0.99	1.1	1.19	1.03	1.2
	Fig.1h
		TE5-scramble			TE5-siTP63-1			TE5-siTP63-2
	TP63	1	1	1	0.29	0.559111	0.17	0.2	0.25	0.13
	SREBF1	0.3	0.33	0.45	0.05	0.16	0.23	0.17	0.2	0.08
	SREBF2	0.11	0.17	0.25	0.17	0.18	0.21	0.19	0.2	0.24
	PPARA	0.01	0.02	0.03	0.09	0.02	0.13	0.04	0.03	0.04
	PPARG	0.01	0.01	0.02	0	0.01	0.01	0.01	0.01	0.04
	LXRA	0	0	0	0	0	0	0	0	0
	LXRB	0	0	0.01	0	0.01	0.01	0.01	0.01	0.0007035
	HNF4A	0	0	0	0	0	0	0	0	0
	PGC1	0	0	0	0	0	0	0	0	0
	E2F	0.21	0.37	0.3	0.22	0.43	0.34	0.09	0.07	0.06
	SOX5	0	0	0	0	0	0	0	0	0
		KYSE150-scramble			KYSE150-siTP63-1			KYSE150-siTP63-2
	TP63	1	1	1	0.41	0.35	0.39	0.41	0.38	0.4
	SREBF1	0.29	0.33	0.43	0.07	0.15	0.26	0.07	0.05	0.19
	SREBF2	0.17	0.48	0.37	0.17	0.27	0.28	0.16	0.24	0.27
	PPARA	0.04	0.08	0.05	0.02	0.03	0.01	0.02	0.026	0.01
	PPARG	0	0	0	0	0	0	0	0	0
	LXRA	0	0	0	0	0	0	0	0	0
	LXRB	0.02	0.01	0.01	0.03	0.01	0	0.02	0.01	0.01
	HNF4A	0	0	0	0	0	0	0	0	0
	PGC1	0	0	0	0	0	0	0	0	0
	E2F	0.25	0.34	0.22	0.28	0.33	0.2	0.29	0.32	0.18
	SOX5	0	0	0	0	0	0	0	0	0
		KYSE510-scramble			KYSE510-siTP63-1			KYSE510-siTP63-2
	TP63	1	1	1	0.28	0.46	0.4	0.18	0.61	0.55
	SREBF1	0.29	0.36	0.46	0.12	0.19	0.11	0.22	0.16	0.25
	SREBF2	0.19	0.12	0.1	0.1	0.1	0.09	0.09	0.12	0.11
	PPARA	0.06	0.04	0.03	0.09	0.02	0.01	0.03	0.02	0.02
	PPARG	0.1	0	0	0.07	0	0	0.11	0	0
	LXRA	0	0	0	0	0	0	0	0	0
	LXRB	0.01	0.01	0	0.01	0.01	0	0	0.01	0
	HNF4A	0	0	0	0	0	0	0	0	0
	PGC1	0	0.01	0	0.01	0.01	0.01	0.01	0.01	0.01
	E2F	0.16	0.29	0.26	0.07	0.08	0.06	0.1	0.18	0.2
	SOX5	0	0	0	0	0	0	0	0	0

## Sheet: Fig.2
	Fig.2e
		TE5-scramble			TE5-siKLF5-1			TE5-siKLF5-2
	KLF5	1	1	1	0.14	0.22	0.04	0.22	0.13	0.07
	SREBF1	1	1	1	0.59	0.48	0.34	0.43	0.34	0.19
	TP63	1	1	1	0.43	0.39	0.27	0.72	0.51	0.66
		KYSE150-scramble			KYSE150-siKLF5-1			KYSE150-siKLF5-2
	KLF5	1	1	1	0.19	0.24	0.06	0.2	0.27	0.08
	SREBF1	1	1	1	0.65	0.56	0.42	0.48	0.43	0.23
	TP63	1	1	1	0.35	0.65	0.24	0.48	0.65	0.44
		KYSE510-scramble			KYSE510-siKLF5-1			KYSE510-siKLF5-2
	KLF5	1	1	1	0.24	0.41	0.12	0.36	0.43	0.29
	SREBF1	1	1	1	0.65	0.74	0.55	0.55	0.65	0.41
	TP63	1	1	1	0.61	0.78	0.54	0.7	0.78	0.6
	Fig.2f
		TE5-scramble			TE5-shTP63-1			TE5-shTP63-2
	TP63	1	1	1	0.4	0.21	0.1	0.42	0.28	0.11
	SREBF1	1	1	1	0.78	0.69	0.56	0.53	0.35	0.17
	KLF5	1	1	1	0.5	0.65	0.42	0.53	0.32	0.17
		KYSE150-scramble			KYSE150-shTP63-1			KYSE150-shTP63-2
	TP63	1	1	1	0.34	0.29	0.09	0.32	0.25	0.04
	SREBF1	1	1	1	0.65	0.63	0.39	0.74	0.55	0.31
	KLF5	1	1	1	0.61	0.54	0.37	0.66	0.55	0.42
		KYSE510-scramble			KYSE510-shTP63-1			KYSE510-shTP63-2
	TP63	1	1	1	0.54	0.31	0.46	0.4	0.49	0.29
	SREBF1	1	1	1	0.71	0.55	0.63	0.74	0.65	0.5
	KLF5	1	1	1	0.69	0.75	0.46	0.71	0.65	0.53

## Sheet: Fig.3
	Fig.3a											Fig.3b
		Scramble			shTP63-1			shTP63-2					Scramble			siKLF5-1			siKLF5-2
	Control	1	1	1	0.99	0.81	0.76	0.87	1.08	0.95		Control	1	1	1	1.1	0.83	1	1.06	0.87	1
	Promoter	11.82	12.17	11.1	10.69	10.07	9.48	7.28	6.51	6		Promoter	12.2	9.94	10.81	6.72	5.89	6.09	6.03	7.05	7.68
	E1	5.11	4.18	3.24	2.05	2.47	2.98	1.95	2.54	1.65		E1	4.94	3.15	3.77	2.7	2.18	1.52	2.18	0.82	1.44
	E2	10.16	11.06	9.71	5.44	4.1	3.67	6.47	5.26	4.46		E2	8.29	9.49	7.77	4.93	3.37	4.19	5.79	4.32	5.2
	E3	5.46	6.26	4.46	4.14	3.61	2.92	2.8	4.06	2.43		E3	4.85	2.82	3.7	1.06	2.07	1.74	2.14	1.28	1.78
	Fig.3d
		SREBF1		TP63		KLF5
	No gRNA	1	1	1	1	1	1
	Promoter-g1	0.21	0.06	0.42	0.31	0.43	0.26
	Promoter-g2	0.33	0.19	0.48	0.2	0.43	0.29
	E1g1	0.15	0.06	0.67	0.32	0.54	0.3
	E1g2	0.13	0.05	0.46	0.55	0.43	0.34
	E2g1	0.22	0.13	0.34	0.46	0.43	0.37
	E2g2	0.33	0.47	0.45	0.67	0.57	0.65
	E3g1	0.55	0.39	0.62	0.8	0.68	0.75
	E3g2	0.42	0.3	0.51	0.63	0.75	0.42
	Fig.3e
		TE5-scramble			TE5-siSREBF1-1			TE5-siSREBF1-3
	SREBF1	1	1	1	0.32	0.28	0.21	0.24	0.39	0.3
	TP63	1	1	1	0.7	0.44	0.62	0.62	0.57	0.76
	KLF5	1	1	1	0.76	0.57	0.74	0.66	0.43	0.52
		KYSE150-scramble			KYSE150-siSREBF1-1			KYSE150-siSREBF1-3
	SREBF1	1	1	1	0.37	0.43	0.2	0.24	0.4	0.33
	TP63	1	1	1	0.58	0.73	0.46	0.54	0.62	0.24
	KLF5	1	1	1	0.77	0.64	0.52	0.5	0.63	0.38
		KYSE510-scramble			KYSE510-siSREBF1-1			KYSE510-siSREBF1-3
	SREBF1	1	1	1	0.32	0.45	0.36	0.29	0.44	0.36
	TP63	1	1	1	0.66	0.77	0.75	0.47	0.71	0.57
	KLF5	1	1	1	0.55	0.74	0.66	0.62	0.74	0.55
	Fig.3g
		Scramble			siSREBF1-1			siSREBF1-3
	Control	1	1	1	0.89604	1.02	1.1	0.87	1.1	1
	T1	2.51	3.04	1.88	1.4	1.1	0.79	1.36	0.88	0.64
	T2	3.73	4.4	1.75	1.08	0.88	0.54	0.64	0.96	0.37
	T3	6.55	5.56	4.52	2.42	1.05	1.46	2.75	1.38	1.98
	K1	2.95	5.03	3	1.64	0.82	1.07	1.59	0.8	1.44

## Sheet: Fig.4
	Fig.4a
		TE5-Scramble			TE5-siSREBF1-3
	SREBF1	1	1	1	0.24	0.36	0.43
	ACLY	1	1	1	0.58	0.78	0.84
	FASN	1	1	1	0.35	0.65	0.53
	ACSS2	1	1	1	0.47	0.68	0.78
	SCD	1	1	1	0.52	0.64	0.75
		KYSE150-Scramble			KYSE150-siSREBF1-3
	SREBF1	1	1	1	0.31	0.42	0.06
	ACLY	1	1	1	0.64	0.75	0.5
	FASN	1	1	1	0.52	0.41	0.31
	ACSS2	1	1	1	0.64	0.53	0.37
	SCD	1	1	1	0.53	0.73	0.29
		KYSE510-Scramble			KYSE510-siSREBF1-3
	SREBF1	1	1	1	0.41	0.25	0.37
	ACLY	1	1	1	0.72	0.62	0.23
	FASN	1	1	1	0.62	0.2	0.6
	ACSS2	1	1	1	0.73	0.43	0.31
	SCD	1	1	1	0.78	0.18	0.58

## Sheet: Fig.5
	Fig.5d left
	SREBF1 mRNA level	Scramble			siSREBF1-1			siSREBF1-3
	TE5	1	1	1	0.43	0.3	0.41	0.19	0.14	0.13
	KYSE150	1	1	1	0.47	0.6	0.59	0.42	0.33	0.43
	KYSE510	1	1	1	0.31	0.49	0.45	0.38	0.26	0.37
	Fig.5d right
	Colony number	Scramble		siSREBF1-1		siSREBF1-3
	TE5	103	113	57	63	60	64
	KYSE150	53	40	37	36	15	20
	KYSE510	66	67	20	22	15	16
	Fig.5e
	Colony number	DMSO		Fatostatin-3.25 μM		Fatostatin-6.5 μM
	TE5	248	287	85	89	65	56
	KYSE150	160	183	45	40	32	28
	KYSE510	132	130	34	32	23	20
	Fig.5f
	Migrated cells	Scramble			siSREBF1-1			siSREBF1-3
	TE5	14.8	20.6	24.8	15	8	9	5	3	4.4
	KYSE150	60	74	89	28.25	30.75	36.5	10.75	7.5	8
	KYSE510	16	15.75	14.5	5.33	5.33	4.67	4.25	4.75	3.4
	Fig.5g
	Wounding healing ratio	Scramble			siSREBF1-1			siSREBF1-3
	TE5	0.57	0.6	0.48	0.34	0.32	0.25	0.3	0.26	0.26
	KYSE150	0.62	0.52	0.46	0.12	0.17	0.14	0.13	0.16	0.15
	KYSE510	0.52	0.65	0.6	0.36	0.44	0.44	0.28	0.28	0.23
	Fig.5h	KYSE150
	SREBF1 mRNA level	Scramble		shSREBF1-3
	SREBF1	1	1	0.22	0.16
	Fig.5i left
	Tumor size	KYSE150-Scramble
	Day 0	21.01	24.11	30.12	36.15	48.67	52.09	65.16	126.57
	Day 4	34.97	46.79	51.91	83.19	92.34	101.8	178.96	238.19
	Day 8	64.64	69.36	78.02	88.28	207.58	299.54	463.43	656.47
	Day 12	85.48	100.62	120.32	260.66	266.5	289.42	421.95	910.16
	Day 15	85.19	91.64	308.15	395.15	410.82	551.15	878.45	1111.22
	Day 19	147.64	213.86	419.06	445.14	527.218	892.39	948.24	1293.42
		KYSE150-shSREBF1-3
	Day 0	10.98	12.45	27.04	32.28	34.97	42.68	58.95	76.57
	Day 4	26.15	46.66	52.06	59.91	85.12	89.5	99.08	169.3
	Day 8	38.93	62.5	83.64	91.99	209.25	216.04	266.71	432.76
	Day 12	105.15	120.24	145.06	149.74	198.19	247.14	264.74	322.49
	Day 15	58.77	86.53	89.56	171.22	226.71	244.65	408.73	543.04
	Day 19	80.49	128.17	177.34	291.48	417.95	424.52	483.68	N.A.
	N.A., this tumor could not be measured due to the fester in the tumor on the final day of the experiment.
	Fig.5i right
	Day 21 Tumor weight (g)
	Scramble	0.08	0.18	0.25	0.28	0.39	0.41	0.53	0.8
	KYSE150-shSREBF1-3	0.07	0.09	0.12	0.14	0.15	0.22	0.37	0.4
	Fig.5j left
	Tumor size	KYSE510-DMSO
	Day0	14.92	14.97	15.33	20.55	22.75	28.31	34.21	42.21
	Day3	20.46	29.43	32.93	51.24	60.28	69.16	98.57	105.32
	Day7	48.04	76.14	84.77	96.55	122.66	146.38	201.79	214.33
	Day11	94.57	108	116.87	160	253.13	258.43	294.16	351.3
	Day14	141.33	168.89	201.79	222.08	228.27	339.58	392.51	411.79
		KYSE510-fatostatin
	Day0	16.34	16.38	18.8	20.02	22.83	28.76	29.69	39.06
	Day3	16.69	29.66	29.66	30.35	37.04	38.11	55.37	61.75
	Day7	17.24	17.64	19.65	26.79	29.89	72.35	87.12	93.57
	Day11	27.52	31.52	56.34	59.69	75.71	88.62	92.64	127.42
	Day14	32.7	64.19	65.94	113.49	136.05	172.46	173.68	190.54
	Fig.5j right
	Day 21 Tumor weight (g)
	KYSE510-DMSO	0.11	0.11	0.16	0.2	0.22	0.28	0.32	0.38
	KYSE510-fatostatin	0.02	0.02	0.02	0.04	0.07	0.1	0.14	0.15

## Sheet: Fig.7
	Fig.7c
		TE5-siSREBF1-3	TE5-siTP63-1	TE5-siKLF5-1	KYSE150-siSREBF1-3	KYSE150-siTP63-1	KYSE150-siKLF5-1	KYSE510-siSREBF1-3	KYSE510-siTP63-1	KYSE510-siKLF5-1
	CDKN1B	-0.8	-0.73	-0.72	-0.73	-0.78	-1.06	-1.56	-0.72	-0.98
	EGFR	-0.76	-1.67	-0.81	-0.71	-1.55	-0.61	-1.41	-1.27	-0.83
	CAMK2G	-1	-1.05	-0.8	-0.93	-0.62	-0.77	-0.72	-1.14	-0.63
	PLCG2	-0.72	-1.55	-0.9	-0.93	-0.01	-0.43	0	1.23	-0.86
	NRG1
	MAP2K2	-0.7	-0.63	-1.41	-0.6	-0.48	-0.41	-1.4	-0.86	-0.58
	SOS1	-0.69	-0.63	-1.3	-0.69	-0.81	-0.39	-1.5	-1	-0.65
	WNT9A	-0.84	-1	-1.17	-0.98	-1.33	-1.08	-1.6	-0.99	-1.24
	WDR59	-0.53	-0.62	-1.35	-0.61	-0.55	-0.38	-0.84	-0.71	-0.61
	TSC1	-1.01	-1.13	-1.71	-0.39	-0.42	-0.94	-1.53	-1.17	-0.64
	SLC7A5	-1.11	-1.7	-1.25	-0.86	-1.46	-0.95	-0.91	-1.12	-0.73
	SLC3A2	-0.77	-0.65	-1.3	-0.63	-1.12	-0.78	-1.34	-1.49	-1.03
	DDIT4	0.55	-0.68	-0.25	0.08	-0.45	-0.29	0.4	-0.2	-0.01
