# Supplementary material for: Interplay and cooperation between SREBF1 and master transcription factors regulate lipid metabolism and tumor-promoting pathways in squamous cancer
Source: Nat Commun. 2021 Jul 16;12:4362. doi: 10.1038/s41467-021-24656-x (PMC8285542; doi:10.1038/s41467-021-24656-x)
Supplement: Supplementary file 10 — Source Data [file 41467_2021_24656_MOESM10_ESM.zip › 5-Source Data-V0626/3-Relevant raw data for each Supplementary figure-V0626.xlsx]

## Sheet: Supplementary Figures
	Supplementary Figure 2a
		OE EV+scramble				OE TP63+scramble				OE TP63+shSREBF1-1				OE TP63+shSREBF1-3
	TE5	1.16	0.94	0.91	0.93	1.31	1.4	1.26	1.56	0.69	0.69	0.72	0.61	0.7	0.81	0.79	0.75
	KYSE150	1.1	0.96	0.88	1.06	1.57	1.42	1.53	1.26	0.65	0.59	0.64	0.64	0.75	0.79	0.68	0.76
	Supplementary Figure 2b-TE5 cells
		Scramble+OE EV		shTP63-1+OE EV		shTP63-1+OE SREBF1		shTP63-2+OE EV		shTP63-2+OE SREBF1
	FASN	1	1	0.36	0.11	0.54	0.42	0.32	0.14	0.65	0.46
	ACLY	1	1	0.46	0.16	0.65	0.51	0.31	0.19	0.53	0.44
	ACSS2	1	1	0.29	0.09	0.54	0.33	0.24	0.14	0.56	0.29
	SCD	1	1	0.41	0.39	0.8	0.67	0.13	0.28	0.68	0.83
	CERS1	1	1	0.52	0.65	0.93	0.89	0.65	0.43	1.01	0.89
	Supplementary Figure 2b-KYSE150 cells
		Scramble+OE EV		shTP63-1+OE EV		shTP63-1+OE SREBF1		shTP63-2+OE EV		shTP63-2+OE SREBF1
	FASN	1	1	0.54	0.47	0.66	0.67	0.29	0.3	0.84	0.67
	ACLY	1	1	0.53	0.64	1.09	0.93	0.49	0.58	1.12	1.08
	ACSS2	1	1	0.76	0.59	0.9	0.97	0.54	0.71	1.03	1.29
	SCD	1	1	0.64	0.72	0.89	0.95	0.46	0.64	0.84	1.04
	CERS1	1	1	0.73	0.57	0.83	0.88	0.65	0.51	1.1	0.93
	Supplementary Figure 2c-TE5 cells
		OE EV+scramble		OE TP63+scramble		OE TP63+shSREBF1-1		OE TP63+shSREBF1-3
	FASN	1	1	1.5	1.86	0.8	1.03	0.86	0.92
	ACLY	1	1	1.48	1.81	0.98	1.12	0.84	1.04
	ACSS2	1	1	1.71	1.88	0.99	0.77	0.72	0.9
	SCD	1	1	1.89	1.68	0.89	0.79	0.95	0.87
	CERS1	1	1	2.05	2.6	1	0.65	1.6	0.52
	Supplementary Figure 2c-KYSE150 cells
		OE EV+scramble		OE TP63+scramble		OE TP63+shSREBF1-1		OE TP63+shSREBF1-3
	FASN	1	1	1.97	1.58	0.92	1.01	0.69	0.97
	ACLY	1	1	1.87	2.12	1.25	1.62	0.93	1.16
	ACSS2	1	1	1.89	2.17	1.03	1.43	0.96	1.04
	SCD	1	1	2.06	2.57	1.36	1.66	1.2	0.92
	CERS1	1	1	2.98	2.59	1.8	1.55	1.63	1.29
	Supplementary Figure 3b	TE5 cells				TE7 cells
		Scramble		shSOX2		Scramble		shSOX2
	SOX2	1	1	0.65	0.62	1	1	0.44	0.46
	SREBF1	1	1	0.82	0.92	1	1	0.74	1.04
	Supplementary Figure 4a	TE5 cells				KYSE150 cells
		OE EV		OE TP63		OE EV		OE TP63
	TP63	1	1	10.78	13.03	1	1	3.86	5.11
	Supplementary Figure 4c
		E3-wildtype motif		E3-mutated motif
	TE5-OE EV	1	1	0.31	0.47
	TE5-OE TP63	2.31	1.93	0.7	0.5
	KYSE150-OE EV	1	1	0.42	0.6
	KYSE150-OE TP63	1.96	1.63	0.84	0.67
	Supplementary Figure 5a	TE5 cells				KYSE150 cells
		OE EV		OE SREBF1		OE EV		OE SREBF1
	SREBF1	1	1	2.22	2.07	1	1	11.39	14.05
	Supplementary Figure 5c
		T2-wildtype motif		T2-mutated motif
	TE5-OE EV	1	1	0.68	0.48
	TE5-OE SREBF1	1.74	2.06	0.8	0.29
	KYSE150-OE EV	1	1	0.43	0.58
	KYSE150-OE SREBF1	1.63	2.15	0.68	0.3
	Supplementary Figure 5d
		T3-wildtype motif		T3-mutated motif
	TE5-OE EV	1	1	0.35	0.49
	TE5-OE SREBF1	1.51	2.08	0.75	0.39
	KYSE150-OE EV	1	1	0.56	0.29
	KYSE150-OE SREBF1	2.31	1.87	0.675618	0.3
	Supplementary Figure 6a	KYSE180				UMSCC1
		Scramble		siSREBF1-3		Scramble		siSREBF1-3
	SREBF1	1	1	0.19	0.21	1	1	0.14	0.14
	ACLY	1	1	0.64	0.44	1	1	0.75	0.65
	FASN	1	1	0.57	0.79	1	1	0.64	0.39
	ACSS2	1	1	0.75	0.49	1	1	0.89	0.84
	SCD	1	1	0.53	0.31	1	1	0.62	0.18
	Supplementary Figure 6e	Scramble						shTP63-1					shTP63-2						siSREBF1-1						siSREBF1-3
	TE5	1.02	1.05	0.93	0.88	1.02	1.11	0.57	0.62	0.58	0.63	0.57	0.38	0.37	0.37	0.44	0.39	0.36	0.3	0.33	0.32	0.3	0.37	0.32	0.23	0.31	0.25	0.27	0.25
	KYSE150	0.91	1.05	0.99	1.05	0.99		0.52	0.55	0.47	0.48	0.42	0.73	0.64	0.65	0.62	0.57	0.62	0.31	0.27	0.25	0.29	0.25		0.44	0.46	0.46	0.44	0.5
	Supplementary Figure 7a
		Scramble-tumor1		Scramble-tumor2		Scramble-tumor3		shSREBF1-tumor1		shSREBF1-tumor2		shSREBF1-tumor3
	SREBF1	1.03	0.96	0.91	1.09	0.86	1.14	0.32	0.47	0.43	0.68	0.21	0.23
	TP63	0.87	1.13	1.1	0.9	0.87	1.13	0.57	0.38	0.8	0.66	0.42	0.25
	KLF5	1.05	0.95	0.87	1.13	1.08	0.92	0.81	0.65	0.9	0.66	0.72	0.87
	ACLY	1.05	0.95	1.02	0.98	0.95	1.05	0.45	0.38	0.71	0.62	0.82	0.79
	FASN	0.92	1.08	0.97	1.03	0.98	1.02	0.51	0.37	0.53	0.68	0.62	0.49
	SCD	1.02	0.98	1.05	0.95	0.93	1.07	0.4	0.55	0.55	0.58	0.38	0.46
	SOS1	1.07	0.93	1.16	0.84	0.87	1.13	0.62	0.31	0.89	0.65	0.74	0.26
	MAP2K2	1.11	0.89	1.01	0.99	1	1	0.15	0.11	0.55	0.44	0.17	0.09
	Supplementary Figure 7b
		DMSO-tumor1		DMSO-tumor2		DMSO-tumor3		Fatostatin-tumor1		Fatostatin-tumor2		Fatostatin-tumor3
	SREBF1	0.87	1.13	1.05	0.95	1.07	0.93	0.06	0.09	0.65	0.44	0.14	0.12
	TP63	1.1	0.9	1.02	0.98	1.09	0.91	0.2	0.18	0.73	0.48	0.13	0.12
	KLF5	1.01	0.99	1.04	0.96	1.16	0.84	0.14	0.1	0.53	0.56	0.23	0.19
	ACLY	0.97	1.03	1.06	0.94	1.11	0.89	0.57	0.5	0.59	0.35	0.24	0.23
	FASN	1.01	0.99	1.14	0.86	1.08	0.92	0.39	0.37	0.52	0.66	0.54	0.78
	SCD	1.07	0.93	1.01	0.99	0.92	1.08	0.31	0.26	0.23	0.52	0.41	0.57
	SOS1	0.81	1.19	1	1	1	1	0.28	0.15	0.53	0.37	0.29	0.33
	MAP2K2	0.96	1.04	1.04	0.96	1.14	0.86	0.23	0.39	0.38	0.48	0.25	0.32
	Supplementary Figure 7d
		Scramble			shSREBF1-3
	Ki67 in KYSE150	0.99	1.07	0.93	0.33	0.27	0.35
	Ki67 in KYSE510	1.07	0.94	1	0.28	0.4	0.34
		DMSO			Fatostatin
	Ki67 in KYSE510	1	1.08	0.92	0.16	0.18	0.15
	Supplementary Figure 9
		TE5-scramble			TE5-siSREBF1-3			TE5-siTP63-1			TE5-siKLF5-1
	CDKN1B	1	1	1	0.69	0.46	0.59	0.5	0.64	0.69	0.49	0.72	0.63
	EGFR	1	1	1	0.48	0.58	0.73	0.16	0.63	0.3	0.44	0.75	0.56
	CAMK2G	1	1	1	0.35	0.74	0.49	0.66	0.46	0.38	0.73	0.46	0.57
	PLCG2	1	1	1	0.46	0.79	0.62	0.55	0.42	0.17	0.69	0.44	0.51
	NRG1
	MAP2K2	1	1	1	0.52	0.64	0.71	0.76	0.56	0.63	0.33	0.621862	0.26
	SOS1	1	1	1	0.47	0.69	0.74	0.57	0.62	0.76	0.48	0.619412	0.22
	WNT9A	1	1	1	0.4	0.75	0.57	0.73	0.45	0.38	0.65	0.301081	0.45
	WDR59	1	1	1	0.77	0.63	0.69	0.73	0.56	0.66	0.72	0.449621	0.19
	TSC1	1	1	1	0.55	0.44	0.51	0.64	0.36	0.41	0.67	0.310486	0.14
	SLC7A5	1	1	1	0.54	0.41	0.45	0.71	0.31	0.13	0.52	0.699238	0.21
	SLC3A2	1	1	1	0.45	0.64	0.7	0.5	0.71	0.73	0.69	0.421777	0.23
	DDIT4	1	1	1	1.35	1.55	1.5	1.07	0.87	0.26	1.25	0.856509	0.55
		KYSE150-scramble			KYSE150-siSREBF1-3			KYSE150-siTP63-1			KYSE150-siKLF5-1
	CDKN1B	1	1	1	0.47	0.66	0.71	0.45	0.76	0.58	0.64	0.436812	0.4
	EGFR	1	1	1	0.74	0.62	0.49	0.52	0.39	0.2	0.57	0.689963	0.72
	CAMK2G	1	1	1	0.46	0.52	0.61	0.66	0.74	0.56	0.47	0.61256	0.7
	PLCG2	1	1	1	0.64	0.5	0.45	0.89	1.1	0.99	0.86	0.720907	0.66
	NRG1
	MAP2K2	1	1	1	0.6	0.67	0.71	0.57	0.77	0.83	0.66	0.78	0.82
	SOS1	1	1	1	0.52	0.66	0.69	0.49	0.57	0.67	0.67	0.84	0.79
	WNT9A	1	1	1	0.66	0.35	0.57	0.43	0.5	0.29	0.74	0.52	0.28
	WDR59	1	1	1	0.66	0.72	0.59	0.58	0.76	0.72	0.69	0.79	0.85
	TSC1	1	1	1	0.83	0.68	0.8	0.83	0.69	0.73	0.64	0.5	0.45
	SLC7A5	1	1	1	0.65	0.48	0.54	0.42	0.52	0.22	0.64	0.55	0.4
	SLC3A2	1	1	1	0.57	0.65	0.72	0.64	0.38	0.41	0.75	0.55	0.49
	DDIT4	1	1	1	1.2	0.91	1.08	0.67	0.79	0.74	0.89	0.75	0.82
		KYSE510-scramble			KYSE510-siSREBF1-3			KYSE510-siTP63-1			KYSE510-siKLF5-1
	CDKN1B	1	1	1	0.52	0.392917	0.19	0.743547	0.65	0.47	0.54	0.47	0.52
	EGFR	1	1	1	0.63	0.343687	0.25	0.619066	0.55	0.21	0.5	0.55	0.65
	CAMK2G	1	1	1	0.51	0.704595	0.61	0.579878	0.72	0.22	0.56	0.67	0.71
	PLCG2	1	1	1	0.8	0.960899	1.29	2.29765	2.38	2.36	0.83	0.54	0.37
	NRG1
	MAP2K2	1	1	1	0.48	0.62	0.18	0.71	0.53	0.44	0.76	0.61	0.64
	SOS1	1	1	1	0.62	0.33	0.22	0.37	0.74	0.46	0.51	0.75	0.69
	WNT9A	1	1	1	0.73	0.41	0.12	0.63	0.56	0.36	0.3	0.58	0.43
	WDR59	1	1	1	0.68	0.5	0.52	0.76	0.45	0.66	0.76	0.57	0.65
	TSC1	1	1	1	0.65	0.42	0.15	0.43	0.6	0.34	0.74	0.52	0.68
	SLC7A5	1	1	1	0.65	0.45	0.51	0.55	0.36	0.49	0.69	0.54	0.6
	SLC3A2	1	1	1	0.62	0.43	0.23	0.24	0.52	0.36	0.64	0.47	0.39
	DDIT4	1	1	1	1.14	1.48	1.36	0.75	0.89	0.98	0.84	1.05	1.11
